# Supplementary material for: Gun Possession among American Youth: A Discovery-Based Approach to Understand Gun Violence
Source: PLoS One. 2014 Nov 5;9(11):e111893. doi: 10.1371/journal.pone.0111893 (PMC4221159; doi:10.1371/journal.pone.0111893)
Supplement: Table S2 — Summary of survey answers for YRBSS 2001–2011. Cross tabulate count of events for each of the 55 survey questions monitored across all years. (A) number of participants answering yes to both negative risk behaviors, (B) number of participants answering no to both negative risk behaviors, (C) number of participants answering yes to the first survey question and no to the second, and (D) the number of participants answering no to the first survey question and yes to the second. (XLSX) [file pone.0111893.s010.xlsx]

## Sheet: Table S2A
	2011	'Carried a weapon '	'Carried a gun*'	'Carried weapon at school'	'Felt unsafe at school*'	'Been threatened at school^'	'Been in fight^'	'Injured in a fight*'	Been in fight at school^'	'Physically injured by boyfriend/girlfriend*'	'Forced to have sex '	'Offered drugs at school ^'	'Has felt sad/hopeless *'	'Has considered suicide ^'	'Made a plan to commit suicide ^'	'Injured from attempted suicide'	'Does not wear sunscreen'	'Has ever smoked'	'Has smoked*'	'Smoked cigarettes at school*'	'Has ever smoked cigarettes daily'	'Used snuff*'	'Has used snuff at school*'	'Times attempted suicide *'	'Days had at least 1 drink of alcohol'	'Drank alcohol*'	'Had 5+ alcoholic drinks*'	'No milk+'	'Does not wear seatbelt'	'Ridden with drunk driver *'	'Drank alcohol at school*'	'Smoked marijuana'	'Age when first tried marijuana'	'Used marijuana*'	'Used marijuana at school*'	'Has ever used cocaine '	'Has used cocaine*'	'Has ever used heroin'	'Has ever used methamphetamines'	'Has ever used steroids'	'Has ever used injected drugs'	'Smoked cigars*'	'Has ever used ecstasy'	'Does not go to PE class+'	'Has not participated in sports^'	'Watches TV'	'Has fasted to lose weight *'	'Has taken pill to lose weight *'	'Has vomited to lose weight*'
	'Carried a weapon '	2454	740	738	322	509	1553	304	673	472	328	725	906	599	571	331	1116	1447	820	786	330	481	484	344	1965	1316	945	329	190	1002	368	1448	1472	1001	415	448	254	231	288	257	195	326	506	1107	1037	2096	414	197	195
	'Carried a gun*'	740	760	284	161	247	550	161	296	206	151	319	282	195	190	138	346	471	309	312	173	198	227	145	620	454	365	98	110	403	193	490	504	375	218	228	168	158	178	157	135	165	246	311	270	648	143	97	85
	'Carried weapon at school'	738	284	766	177	267	529	169	297	192	174	339	351	266	263	177	355	514	335	332	190	216	229	185	647	483	394	124	101	393	224	519	529	405	244	244	171	161	199	177	139	180	266	341	327	651	184	110	105
	'Felt unsafe at school*'	322	161	177	1019	384	540	197	309	260	244	267	570	332	308	239	385	506	279	270	136	180	163	254	716	461	332	180	98	440	163	507	532	358	173	196	128	146	154	165	128	119	207	444	467	859	292	161	152
	'Been threatened at school^'	509	247	267	384	1168	758	243	426	349	289	362	634	424	385	285	460	649	361	347	176	240	225	298	860	588	442	183	121	536	221	658	681	475	242	268	176	194	207	207	165	158	281	507	475	958	313	177	171
	'Been in fight^'	1553	550	529	540	758	5027	587	1844	868	656	1114	1929	1114	958	612	2165	2803	1410	1360	493	773	600	640	3935	2483	1695	744	254	1855	575	2935	2984	1891	650	690	335	286	394	356	241	392	755	2248	1983	4356	836	398	341
	'Injured in a fight*'	304	161	169	197	243	587	626	371	196	157	234	317	212	201	160	278	387	225	226	127	164	142	167	512	345	286	106	84	324	157	401	412	292	167	177	127	136	148	138	127	115	201	265	240	531	171	103	104
	'Been in fight at school^'	673	296	297	309	426	1844	371	1863	379	296	490	760	469	418	304	839	1059	568	557	260	314	290	317	1449	920	650	263	152	752	332	1106	1133	745	366	328	210	194	241	237	170	211	365	728	679	1616	331	192	164
	'Physically injured by boyfriend/girlfriend*'	472	206	192	260	349	868	196	379	1596	461	397	781	520	459	319	658	907	473	450	187	283	216	333	1211	822	586	314	129	670	237	939	957	614	252	272	164	160	193	194	149	139	310	788	712	1328	379	212	200
	'Forced to have sex '	328	151	174	244	289	656	157	296	461	1272	316	748	523	453	333	488	787	431	417	175	284	180	360	999	645	452	266	105	511	217	780	796	511	217	263	144	160	182	168	136	122	299	646	621	1022	393	216	209
	'Offered drugs at school ^'	725	319	339	267	362	1114	234	490	397	316	1927	795	493	427	320	882	1601	1249	1215	410	661	540	326	1753	1392	1123	316	145	964	371	1586	1612	1227	467	511	288	241	304	274	211	350	568	931	824	1693	405	230	190
	'Has felt sad/hopeless *'	906	282	351	570	634	1929	317	760	781	748	795	4537	1775	1432	848	1719	2316	1096	1054	343	608	340	886	3405	2062	1282	766	176	1425	411	2284	2308	1353	408	508	223	216	300	282	185	210	575	2326	2247	3844	1128	418	420
	'Has considered suicide ^'	599	195	266	332	424	1114	212	469	520	523	493	1775	2424	1484	932	992	1297	677	650	240	406	235	970	1912	1183	759	430	119	827	302	1320	1343	817	292	366	177	177	236	206	153	149	404	1231	1209	2038	747	287	323
	'Made a plan to commit suicide ^'	571	190	263	308	385	958	201	418	459	453	427	1432	1484	2015	816	808	1075	553	539	209	343	220	848	1568	958	648	359	109	680	261	1088	1102	686	244	319	167	176	217	200	149	139	359	1000	997	1676	618	259	300
	'Injured from attempted suicide'	331	138	177	239	285	612	160	304	319	333	320	848	932	816	1101	442	652	389	373	161	252	161	1086	863	603	450	197	82	462	200	649	664	453	188	251	145	147	187	171	129	116	269	515	524	923	416	176	203
	'Does not wear sunscreen'	1116	346	355	385	460	2165	278	839	658	488	882	1719	992	808	442	5649	2870	1174	1161	340	662	466	446	4007	2232	1402	1191	184	1604	416	2642	2675	1553	449	498	229	185	236	230	157	311	549	2816	2683	4950	773	321	270
	'Has ever smoked'	1447	471	514	506	649	2803	387	1059	907	787	1601	2316	1297	1075	652	2870	6150	2324	2338	638	1250	782	658	5457	3403	2317	993	229	2271	610	4281	4323	2549	722	861	373	292	429	386	244	495	1006	3104	2850	5340	1047	498	414
	'Has smoked*'	820	309	335	279	361	1410	225	568	473	431	1249	1096	677	553	389	1174	2324	2531	2390	683	1031	558	403	2280	1858	1435	409	157	1210	408	2114	2138	1566	491	620	303	218	321	254	179	359	661	1353	1266	2198	546	274	228
	'Smoked cigarettes at school*'	786	312	332	270	347	1360	226	557	450	417	1215	1054	650	539	373	1161	2338	2390	2426	667	1016	553	388	2223	1775	1377	388	147	1160	392	2028	2055	1500	474	601	294	230	320	246	180	371	652	1299	1214	2115	524	269	220
	'Has ever smoked cigarettes daily'	330	173	190	136	176	493	127	260	187	175	410	343	240	209	161	340	638	683	667	685	433	234	171	630	555	478	126	88	423	227	620	632	517	300	284	173	132	174	139	107	194	292	358	349	584	183	98	105
	'Used snuff*'	481	198	216	180	240	773	164	314	283	284	661	608	406	343	252	662	1250	1031	1016	433	1310	365	257	1227	946	774	233	117	660	250	1140	1155	818	305	421	203	185	257	180	160	253	482	690	732	1120	316	158	148
	'Has used snuff at school*'	484	227	229	163	225	600	142	290	216	180	540	340	235	220	161	466	782	558	553	234	365	1006	171	883	696	596	134	105	509	220	720	732	518	223	302	188	190	223	210	162	585	321	433	329	889	201	149	118
	'Times attempted suicide *'	344	145	185	254	298	640	167	317	333	360	326	886	970	848	1086	446	658	403	388	171	257	171	1179	928	627	464	200	85	478	210	689	707	474	192	261	146	160	198	176	132	120	282	569	572	986	436	189	213
	'Days had at least 1 drink of alcohol'	1965	620	647	716	860	3935	512	1449	1211	999	1753	3405	1912	1568	863	4007	5457	2280	2223	630	1227	883	928	10060	5149	3042	1532	281	3171	816	5431	5489	3123	839	948	409	339	489	443	282	535	1132	4994	4370	8800	1446	643	551
	'Drank alcohol*'	1316	454	483	461	588	2483	345	920	822	645	1392	2062	1183	958	603	2232	3403	1858	1775	555	946	696	627	5149	5441	3174	839	205	2330	828	3667	3704	2484	699	781	368	257	401	348	211	432	897	2752	2372	4764	910	443	375
	'Had 5+ alcoholic drinks*'	945	365	394	332	442	1695	286	650	586	452	1123	1282	759	648	450	1402	2317	1435	1377	478	774	596	464	3042	3174	3268	515	174	1698	663	2541	2568	1847	582	685	346	232	356	298	193	393	748	1626	1407	2848	625	341	286
	'No milk+'	329	98	124	180	183	744	106	263	314	266	316	766	430	359	197	1191	993	409	388	126	233	134	200	1532	839	515	2324	81	631	158	1002	1013	585	146	173	82	67	108	94	70	85	203	1312	1229	1958	384	160	152
	'Does not wear seatbelt'	190	110	101	98	121	254	84	152	129	105	145	176	119	109	82	184	229	157	147	88	117	105	85	281	205	174	81	417	234	105	234	248	189	116	120	94	91	103	89	86	79	129	195	199	317	113	67	68
	'Ridden with drunk driver *'	1002	403	393	440	536	1855	324	752	670	511	964	1425	827	680	462	1604	2271	1210	1160	423	660	509	478	3171	2330	1698	631	234	3797	495	2268	2309	1547	535	606	318	244	330	315	207	325	694	1830	1646	3296	695	342	325
	'Drank alcohol at school*'	368	193	224	163	221	575	157	332	237	217	371	411	302	261	200	416	610	408	392	227	250	220	210	816	828	663	158	105	495	871	695	706	566	349	282	196	160	197	183	139	176	293	376	390	753	237	121	126
	'Smoked marijuana'	1448	490	519	507	658	2935	401	1106	939	780	1586	2284	1320	1088	649	2642	4281	2114	2028	620	1140	720	689	5431	3667	2541	1002	234	2268	695	6222	6193	3503	918	955	407	323	487	409	254	448	1092	3107	2818	5418	962	470	385
	'Age when first tried marijuana'	1472	504	529	532	681	2984	412	1133	957	796	1612	2308	1343	1102	664	2675	4323	2138	2055	632	1155	732	707	5489	3704	2568	1013	248	2309	706	6193	6302	3498	929	975	417	337	503	427	263	453	1117	3142	2859	5483	985	483	391
	'Used marijuana*'	1001	375	405	358	475	1891	292	745	614	511	1227	1353	817	686	453	1553	2549	1566	1500	517	818	518	474	3123	2484	1847	585	189	1547	566	3503	3498	3530	918	732	365	263	384	317	211	329	834	1703	1584	3064	620	304	267
	'Used marijuana at school*'	415	218	244	173	242	650	167	366	252	217	467	408	292	244	188	449	722	491	474	300	305	223	192	839	699	582	146	116	535	349	918	929	918	947	342	225	180	226	199	160	172	365	429	405	806	211	126	119
	'Has ever used cocaine '	448	228	244	196	268	690	177	328	272	263	511	508	366	319	251	498	861	620	601	284	421	302	261	948	781	685	173	120	606	282	955	975	732	342	1083	470	297	387	260	226	223	597	542	523	931	271	181	154
	'Has used cocaine*'	254	168	171	128	176	335	127	210	164	144	288	223	177	167	145	229	373	303	294	173	203	188	146	409	368	346	82	94	318	196	407	417	365	225	470	471	211	249	189	165	149	318	199	193	405	137	118	97
	'Has ever used heroin'	231	158	161	146	194	286	136	194	160	160	241	216	177	176	147	185	292	218	230	132	185	190	160	339	257	232	67	91	244	160	323	337	263	180	297	211	409	290	222	234	153	307	167	162	352	145	110	111
	'Has ever used methamphetamines'	288	178	199	154	207	394	148	241	193	182	304	300	236	217	187	236	429	321	320	174	257	223	198	489	401	356	108	103	330	197	487	503	384	226	387	249	290	568	238	227	168	407	249	253	475	183	139	127
	'Has ever used steroids'	257	157	177	165	207	356	138	237	194	168	274	282	206	200	171	230	386	254	246	139	180	210	176	443	348	298	94	89	315	183	409	427	317	199	260	189	222	238	544	199	158	279	220	193	465	182	149	137
	'Has ever used injected drugs'	195	135	139	128	165	241	127	170	149	136	211	185	153	149	129	157	244	179	180	107	160	162	132	282	211	193	70	86	207	139	254	263	211	160	226	165	234	227	199	343	131	243	141	131	298	126	96	102
	'Smoked cigars*'	326	165	180	119	158	392	115	211	139	122	350	210	149	139	116	311	495	359	371	194	253	585	120	535	432	393	85	79	325	176	448	453	329	172	223	149	153	168	158	131	587	226	238	182	517	125	101	76
	'Has ever used ecstasy'	506	246	266	207	281	755	201	365	310	299	568	575	404	359	269	549	1006	661	652	292	482	321	282	1132	897	748	203	129	694	293	1092	1117	834	365	597	318	307	407	279	243	226	1228	612	573	1044	312	196	176
	'Does not go to PE class+'	1107	311	341	444	507	2248	265	728	788	646	931	2326	1231	1000	515	2816	3104	1353	1299	358	690	433	569	4994	2752	1626	1312	195	1830	376	3107	3142	1703	429	542	199	167	249	220	141	238	612	7468	4023	6490	1004	427	355
	'Has not participated in sports^'	1037	270	327	467	475	1983	240	679	712	621	824	2247	1209	997	524	2683	2850	1266	1214	349	732	329	572	4370	2372	1407	1229	199	1646	390	2818	2859	1584	405	523	193	162	253	193	131	182	573	4023	6706	5817	957	377	351
	'Watches TV'	2096	648	651	859	958	4356	531	1616	1328	1022	1693	3844	2038	1676	923	4950	5340	2198	2115	584	1120	889	986	8800	4764	2848	1958	317	3296	753	5418	5483	3064	806	931	405	352	475	465	298	517	1044	6490	5817	13266	1607	692	583
	'Has fasted to lose weight *'	414	143	184	292	313	836	171	331	379	393	405	1128	747	618	416	773	1047	546	524	183	316	201	436	1446	910	625	384	113	695	237	962	985	620	211	271	137	145	183	182	126	125	312	1004	957	1607	1918	399	433
	'Has taken pill to lose weight *'	197	97	110	161	177	398	103	192	212	216	230	418	287	259	176	321	498	274	269	98	158	149	189	643	443	341	160	67	342	121	470	483	304	126	181	118	110	139	149	96	101	196	427	377	692	399	827	295
	'Has vomited to lose weight*'	195	85	105	152	171	341	104	164	200	209	190	420	323	300	203	270	414	228	220	105	148	118	213	551	375	286	152	68	325	126	385	391	267	119	154	97	111	127	137	102	76	176	355	351	583	433	295	714
	'No fruit juice+'	427	124	158	182	211	817	111	317	315	250	313	817	483	417	199	1227	1117	440	424	132	263	180	214	1775	860	483	701	117	625	157	1053	1072	562	167	196	95	95	125	108	82	107	226	1541	1531	2349	407	166	172
	'No fruit+'	312	100	117	159	191	609	109	277	243	202	254	553	331	296	161	827	751	310	290	104	195	139	171	1155	558	352	525	91	481	134	736	749	417	137	148	74	87	105	100	76	82	171	1012	1092	1549	274	121	133
	'No green salad+'	935	271	293	376	426	1940	231	710	605	471	724	1714	963	808	428	2590	2444	932	889	267	495	340	449	3953	1943	1107	1146	174	1421	330	2400	2424	1330	348	405	155	127	188	176	120	194	433	3060	2976	5162	713	248	251
	'No potatoes+'	627	166	188	306	323	1428	176	491	501	399	474	1415	803	679	348	2007	1836	677	645	171	365	202	380	3152	1536	854	971	141	1160	238	1850	1878	979	247	278	110	96	147	135	99	118	308	2515	2505	4141	614	266	245
	'No carrots'	1136	325	336	483	537	2519	284	895	814	660	929	2314	1285	1070	541	3332	3190	1271	1207	340	661	454	579	5271	2708	1542	1537	215	1976	412	3210	3249	1744	430	483	186	138	232	222	135	247	556	4042	3769	6860	977	401	352
	'No vegetables+'	501	166	175	232	237	972	142	388	364	275	385	816	486	433	244	1275	1180	482	462	164	277	190	254	1815	944	583	673	139	761	193	1137	1152	661	219	228	118	106	139	134	96	110	249	1433	1523	2389	404	182	166
	'Has driven while drinking*'	471	249	243	210	279	747	187	339	307	247	541	524	331	294	217	565	923	641	622	266	373	330	226	1141	1146	968	190	134	893	347	1002	1020	782	330	378	233	189	231	194	145	233	398	624	490	1101	270	179	150
	2009	'Carried a weapon '	'Carried a gun*'	'Carried weapon at school'	'Felt unsafe at school*'	'Been threatened at school^'	'Been in fight^'	'Injured in a fight*'	Been in fight at school^'	'Physically injured by boyfriend/girlfriend*'	'Forced to have sex '	'Offered drugs at school ^'	'Has felt sad/hopeless *'	'Has considered suicide ^'	'Made a plan to commit suicide ^'	'Injured from attempted suicide'	'Does not wear sunscreen'	'Has ever smoked'	'Has smoked*'	'Smoked cigarettes at school*'	'Has ever smoked cigarettes daily'	'Used snuff*'	'Has used snuff at school*'	'Times attempted suicide *'	'Days had at least 1 drink of alcohol'	'Drank alcohol*'	'Had 5+ alcoholic drinks*'	'No milk+'	'Does not wear seatbelt'	'Ridden with drunk driver *'	'Drank alcohol at school*'	'Smoked marijuana'	'Age when first tried marijuana'	'Used marijuana*'	'Used marijuana at school*'	'Has ever used cocaine '	'Has used cocaine*'	'Has ever used heroin'	'Has ever used methamphetamines'	'Has ever used steroids'	'Has ever used injected drugs'	'Smoked cigars*'	'Has ever used ecstasy'	'Does not go to PE class+'	'Has not participated in sports^'	'Watches TV'	'Has fasted to lose weight *'	'Has taken pill to lose weight *'	'Has vomited to lose weight*'
	'Carried a weapon '	2712	930	940	318	596	1697	361	773	569	368	867	920	570	503	322	1403	1838	970	981	405	605	625	321	2341	1585	1169	466	235	1297	397	1591	1613	1055	436	494	278	246	357	291	230	442	504	1133	1086	2394	404	244	194
	'Carried a gun*'	930	951	381	174	312	679	203	365	260	198	407	331	225	207	163	517	671	382	394	209	272	307	162	816	589	480	185	152	554	222	586	601	448	247	250	190	172	207	188	164	239	272	379	332	836	157	116	108
	'Carried weapon at school'	940	381	953	195	326	652	208	366	275	210	400	390	290	265	203	519	721	441	449	239	306	301	204	858	633	504	201	146	561	243	638	651	457	260	260	174	172	223	182	160	250	280	422	385	837	175	121	114
	'Felt unsafe at school*'	318	174	195	955	360	539	197	292	267	223	277	525	311	257	205	421	589	288	291	146	174	154	209	737	453	334	209	105	485	156	482	494	335	180	175	126	125	161	141	119	118	185	365	396	820	247	133	118
	'Been threatened at school^'	596	312	326	360	1318	906	281	489	382	309	422	651	406	361	274	616	882	467	478	232	309	262	280	1113	722	559	268	152	679	245	770	784	536	252	285	188	195	249	206	187	199	320	519	498	1138	288	166	164
	'Been in fight^'	1697	679	652	539	906	5286	622	1907	934	642	1252	1910	1088	903	576	2674	3340	1564	1574	545	921	734	579	4454	2805	1944	956	296	2258	566	2986	3013	1856	603	745	349	291	481	369	273	483	733	2035	2023	4732	766	392	340
	'Injured in a fight*'	361	203	208	197	281	622	654	390	194	167	276	316	208	181	164	334	488	279	289	151	201	184	164	551	400	332	138	101	416	156	446	454	310	175	196	130	138	163	145	131	144	223	242	243	571	151	104	104
	'Been in fight at school^'	773	365	366	292	489	1907	390	1921	399	295	565	763	478	401	286	1023	1255	628	637	306	398	344	290	1575	1009	746	355	168	913	323	1135	1152	750	347	348	205	190	271	215	167	268	371	710	748	1717	314	183	167
	'Physically injured by boyfriend/girlfriend*'	569	260	275	267	382	934	194	399	1793	492	461	883	534	454	306	892	1157	565	571	244	387	275	306	1501	952	673	427	157	855	227	1056	1071	649	241	324	186	183	236	188	166	197	326	808	736	1550	353	203	195
	'Forced to have sex '	368	198	210	223	309	642	167	295	492	1285	356	713	499	427	333	574	908	487	489	213	335	199	335	1095	695	542	342	121	628	192	784	808	492	199	288	165	185	242	175	175	150	308	564	565	1087	337	188	203
	'Offered drugs at school ^'	867	407	400	277	422	1252	276	565	461	356	2172	810	493	422	298	1145	1913	1431	1452	504	777	658	301	2040	1633	1330	375	189	1227	381	1762	1785	1350	459	550	318	269	379	289	242	454	589	975	871	1945	382	245	208
	'Has felt sad/hopeless *'	920	331	390	525	651	1910	316	763	883	713	810	4525	1655	1296	795	2011	2673	1195	1199	386	692	384	798	3686	2150	1383	938	210	1723	387	2124	2151	1229	367	542	243	214	359	251	204	262	508	2099	2115	3951	964	423	408
	'Has considered suicide ^'	570	225	290	311	406	1088	208	478	534	499	493	1655	2349	1372	910	1075	1438	723	725	273	441	283	914	1984	1172	780	481	137	921	266	1179	1194	700	240	375	188	179	263	190	163	212	359	1084	1094	2050	611	269	297
	'Made a plan to commit suicide ^'	503	207	265	257	361	903	181	401	454	427	422	1296	1372	1873	752	860	1163	593	600	244	374	238	756	1553	921	614	373	122	765	231	945	957	579	216	320	173	165	236	181	157	182	319	857	890	1624	518	232	261
	'Injured from attempted suicide'	322	163	203	205	274	576	164	286	306	333	298	795	910	752	1048	496	706	384	390	189	261	181	1041	890	587	415	225	101	481	198	587	603	367	175	251	143	162	195	154	149	155	260	465	487	916	371	175	202
	'Does not wear sunscreen'	1403	517	519	421	616	2674	334	1023	892	574	1145	2011	1075	860	496	6954	3716	1512	1523	468	923	640	495	5208	2932	1863	1506	321	2352	457	3084	3097	1743	451	580	248	208	341	263	190	402	565	3249	3314	6233	854	402	308
	'Has ever smoked'	1838	671	721	589	882	3340	488	1255	1157	908	1913	2673	1438	1163	706	3716	7586	2941	2961	825	1618	1045	709	6897	4377	3011	1449	358	3153	656	4921	4960	2768	719	1063	441	366	612	439	311	670	998	3333	3355	6748	1134	597	489
	'Has smoked*'	970	382	441	288	467	1564	279	628	565	487	1431	1195	723	593	384	1512	2941	2979	2940	827	1353	714	389	2828	2263	1784	541	207	1598	424	2423	2447	1743	489	728	348	260	422	277	224	475	688	1352	1383	2635	559	324	259
	'Smoked cigarettes at school*'	981	394	449	291	478	1574	289	637	571	489	1452	1199	725	600	390	1523	2961	2940	2974	828	1370	721	393	2827	2258	1793	535	214	1603	433	2427	2450	1749	508	739	359	271	428	283	233	485	699	1347	1390	2629	553	324	261
	'Has ever smoked cigarettes daily'	405	209	239	146	232	545	151	306	244	213	504	386	273	244	189	468	825	827	828	830	617	309	190	791	668	588	162	132	537	233	741	749	619	334	338	208	177	233	171	159	255	328	345	422	732	191	129	123
	'Used snuff*'	605	272	306	174	309	921	201	398	387	335	777	692	441	374	261	923	1618	1353	1370	617	1624	480	261	1556	1184	986	290	175	909	248	1413	1426	1000	327	512	267	223	324	223	186	348	489	813	884	1417	345	210	165
	'Has used snuff at school*'	625	307	301	154	262	734	184	344	275	199	658	384	283	238	181	640	1045	714	721	309	480	1234	184	1138	888	756	172	145	656	232	844	858	581	250	313	200	208	255	231	184	754	322	524	413	1093	203	148	127
	'Times attempted suicide *'	321	162	204	209	280	579	164	290	306	335	301	798	914	756	1041	495	709	389	393	190	261	184	1053	896	591	416	224	102	481	198	591	607	369	176	252	145	164	199	156	150	157	262	466	483	920	371	176	204
	'Days had at least 1 drink of alcohol'	2341	816	858	737	1113	4454	551	1575	1501	1095	2040	3686	1984	1553	890	5208	6897	2828	2827	791	1556	1138	896	11787	6226	3784	2176	381	4233	814	5732	5772	3154	771	1114	459	378	652	492	324	714	1063	5161	4819	10612	1419	725	584
	'Drank alcohol*'	1585	589	633	453	722	2805	400	1009	952	695	1633	2150	1172	921	587	2932	4377	2263	2258	668	1184	888	591	6226	6246	3756	1160	267	3069	784	3933	3964	2512	643	877	387	290	496	362	253	561	863	2733	2509	5641	899	498	411
	'Had 5+ alcoholic drinks*'	1169	480	504	334	559	1944	332	746	673	542	1330	1383	780	614	415	1863	3011	1784	1793	588	986	756	416	3784	3756	3850	702	229	2230	649	2796	2823	1927	556	761	360	275	456	320	242	507	751	1637	1490	3475	648	383	315
	'No milk+'	466	185	201	209	268	956	138	355	427	342	375	938	481	373	225	1506	1449	541	535	162	290	172	224	2176	1160	702	3028	152	972	181	1200	1209	655	156	219	106	99	145	111	98	123	220	1519	1528	2621	425	212	197
	'Does not wear seatbelt'	235	152	146	105	152	296	101	168	157	121	189	210	137	122	101	321	358	207	214	132	175	145	102	381	267	229	152	521	303	114	294	299	219	124	139	104	116	128	113	103	115	140	233	268	432	129	86	83
	'Ridden with drunk driver *'	1297	554	561	485	679	2258	416	913	855	628	1227	1723	921	765	481	2352	3153	1598	1603	537	909	656	481	4233	3069	2230	972	303	4879	553	2717	2748	1784	552	744	361	291	459	368	265	443	711	2082	1956	4388	748	438	345
	'Drank alcohol at school*'	397	222	243	156	245	566	156	323	227	192	381	387	266	231	198	457	656	424	433	233	248	232	198	814	784	649	181	114	553	843	647	662	497	320	275	179	178	216	167	154	195	289	352	341	755	191	118	124
	'Smoked marijuana'	1591	586	638	482	770	2986	446	1135	1056	784	1762	2124	1179	945	587	3084	4921	2423	2427	741	1413	844	591	5732	3933	2796	1200	294	2717	647	6144	6111	3358	819	1058	442	362	630	417	302	568	1040	2701	2623	5503	886	496	402
	'Age when first tried marijuana'	1613	601	651	494	784	3013	454	1152	1071	808	1785	2151	1194	957	603	3097	4960	2447	2450	749	1426	858	607	5772	3964	2823	1209	299	2748	662	6111	6196	3342	822	1070	449	380	649	433	319	578	1058	2718	2643	5539	902	509	424
	'Used marijuana*'	1055	448	457	335	536	1856	310	750	649	492	1350	1229	700	579	367	1743	2768	1743	1749	619	1000	581	369	3154	2512	1927	655	219	1784	497	3358	3342	3368	821	764	386	283	473	308	242	387	795	1427	1460	3003	550	316	271
	'Used marijuana at school*'	436	247	260	180	252	603	175	347	241	199	459	367	240	216	175	451	719	489	508	334	327	250	176	771	643	556	156	124	552	320	819	822	821	838	341	234	197	256	187	177	210	364	321	345	740	193	116	125
	'Has ever used cocaine '	494	250	260	175	285	745	196	348	324	288	550	542	375	320	251	580	1063	728	739	338	512	313	252	1114	877	761	219	139	744	275	1058	1070	764	341	1177	492	329	488	257	265	225	603	500	559	1033	263	188	178
	'Has used cocaine*'	278	190	174	126	188	349	130	205	186	165	318	243	188	173	143	248	441	348	359	208	267	200	145	459	387	360	106	104	361	179	442	449	386	234	492	493	238	281	181	193	161	334	197	226	441	133	99	111
	'Has ever used heroin'	246	172	172	125	195	291	138	190	183	185	269	214	179	165	162	208	366	260	271	177	223	208	164	378	290	275	99	116	291	178	362	380	283	197	329	238	425	334	225	261	175	343	178	175	377	139	114	133
	'Has ever used methamphetamines'	357	207	223	161	249	481	163	271	236	242	379	359	263	236	195	341	612	422	428	233	324	255	199	652	496	456	145	128	459	216	630	649	473	256	488	281	334	713	268	270	207	459	294	299	632	202	150	150
	'Has ever used steroids'	291	188	182	141	206	369	145	215	188	175	289	251	190	181	154	263	439	277	283	171	223	231	156	492	362	320	111	113	368	167	417	433	308	187	257	181	225	268	555	211	193	289	206	204	498	147	119	124
	'Has ever used injected drugs'	230	164	160	119	187	273	131	167	166	175	242	204	163	157	149	190	311	224	233	159	186	184	150	324	253	242	98	103	265	154	302	319	242	177	265	193	261	270	211	375	161	275	148	149	325	127	108	110
	'Smoked cigars*'	442	239	250	118	199	483	144	268	197	150	454	262	212	182	155	402	670	475	485	255	348	754	157	714	561	507	123	115	443	195	568	578	387	210	225	161	175	207	193	161	757	250	325	256	668	143	102	98
	'Has ever used ecstasy'	504	272	280	185	320	733	223	371	326	308	589	508	359	319	260	565	998	688	699	328	489	322	262	1063	863	751	220	140	711	289	1040	1058	795	364	603	334	343	459	289	275	250	1137	520	508	998	269	186	187
	'Does not go to PE class+'	1133	379	422	365	519	2035	242	710	808	564	975	2099	1084	857	465	3249	3333	1352	1347	345	813	524	466	5161	2733	1637	1519	233	2082	352	2701	2718	1427	321	500	197	178	294	206	148	325	520	7016	3621	6208	784	388	312
	'Has not participated in sports^'	1086	332	385	396	498	2023	243	748	736	565	871	2115	1094	890	487	3314	3355	1383	1390	422	884	413	483	4819	2509	1490	1528	268	1956	341	2623	2643	1460	345	559	226	175	299	204	149	256	508	3621	6821	6016	814	381	293
	'Watches TV'	2394	836	837	820	1138	4732	571	1717	1550	1087	1945	3951	2050	1624	916	6233	6748	2635	2629	732	1417	1093	920	10612	5641	3475	2621	432	4388	755	5503	5539	3003	740	1033	441	377	632	498	325	668	998	6208	6016	14550	1561	739	597
	'Has fasted to lose weight *'	404	157	175	247	288	766	151	314	353	337	382	964	611	518	371	854	1134	559	553	191	345	203	371	1419	899	648	425	129	748	191	886	902	550	193	263	133	139	202	147	127	143	269	784	814	1561	1783	409	421
	'Has taken pill to lose weight *'	244	116	121	133	166	392	104	183	203	188	245	423	269	232	175	402	597	324	324	129	210	148	176	725	498	383	212	86	438	118	496	509	316	116	188	99	114	150	119	108	102	186	388	381	739	409	860	288
	'Has vomited to lose weight*'	194	108	114	118	164	340	104	167	195	203	208	408	297	261	202	308	489	259	261	123	165	127	204	584	411	315	197	83	345	124	402	424	271	125	178	111	133	150	124	110	98	187	312	293	597	421	288	704
	'No fruit juice+'	491	172	207	190	282	874	121	343	369	290	380	902	496	416	230	1545	1464	564	558	183	353	226	228	2137	1050	654	898	177	893	148	1076	1086	582	159	234	108	112	155	120	108	156	194	1579	1632	2732	394	213	198
	'No fruit+'	345	147	163	125	205	627	95	281	255	190	266	576	351	284	173	1067	914	366	368	140	244	165	172	1292	642	405	648	145	532	121	742	748	423	123	158	90	95	122	103	90	124	157	955	1072	1587	238	133	136
	'No green salad+'	1066	357	382	338	494	2125	236	799	719	502	786	1754	923	747	415	3154	2929	1053	1049	302	569	447	416	4450	2190	1278	1489	273	1809	314	2370	2378	1306	323	447	190	172	270	193	163	267	416	2862	3015	5630	609	289	242
	'No potatoes+'	759	268	286	300	407	1670	195	612	627	427	616	1579	807	672	365	2591	2450	887	879	250	488	307	365	3826	1925	1118	1379	201	1542	273	2002	2013	1066	251	378	152	135	222	168	124	194	350	2513	2587	4792	602	284	265
	'No carrots'	1369	472	493	482	650	2809	313	1048	992	685	1094	2469	1250	998	556	4247	4158	1571	1564	443	843	601	560	6350	3296	1993	2041	300	2630	440	3392	3413	1843	406	581	225	191	345	264	175	355	547	3968	3978	7847	913	428	350
	'No vegetables+'	530	231	230	225	297	1050	143	405	403	296	418	870	461	385	242	1674	1467	540	541	185	316	263	243	2140	1109	692	902	194	958	189	1204	1216	698	210	258	127	132	164	159	122	175	229	1391	1553	2658	411	187	167
	'Has driven while drinking*'	635	352	342	206	360	903	220	388	388	292	710	575	346	292	220	823	1312	887	898	387	547	431	222	1550	1489	1279	276	180	1230	389	1227	1246	893	361	451	263	227	307	228	198	315	437	713	584	1440	292	205	168
	2007	'Carried a weapon '	'Carried a gun*'	'Carried weapon at school'	'Felt unsafe at school*'	'Been threatened at school^'	'Been in fight^'	'Injured in a fight*'	Been in fight at school^'	'Physically injured by boyfriend/girlfriend*'	'Forced to have sex '	'Offered drugs at school ^'	'Has felt sad/hopeless *'	'Has considered suicide ^'	'Made a plan to commit suicide ^'	'Injured from attempted suicide'	'Does not wear sunscreen'	'Has ever smoked'	'Has smoked*'	'Smoked cigarettes at school*'	'Has ever smoked cigarettes daily'	'Used snuff*'	'Has used snuff at school*'	'Times attempted suicide *'	'Days had at least 1 drink of alcohol'	'Drank alcohol*'	'Had 5+ alcoholic drinks*'	'No milk+'	'Does not wear seatbelt'	'Ridden with drunk driver *'	'Drank alcohol at school*'	'Smoked marijuana'	'Age when first tried marijuana'	'Used marijuana*'	'Used marijuana at school*'	'Has ever used cocaine '	'Has used cocaine*'	'Has ever used heroin'	'Has ever used methamphetamines'	'Has ever used steroids'	'Has ever used injected drugs'	'Smoked cigars*'	'Has ever used ecstasy'	'Does not go to PE class+'	'Has not participated in sports^'	'Watches TV'	'Has fasted to lose weight *'	'Has taken pill to lose weight *'	'Has vomited to lose weight*'
	'Carried a weapon '	2491	756	794	300	503	1659	304	713	480	363	765	900	540	478	295	1307	1727	852	844	339	524	476	310	2017	1452	1023	438	205	1148	322	1486	1502	917	341	398	241	178	258	236	167	324	387	1159	1041	2227	365	193	159
	'Carried a gun*'	756	777	291	149	236	577	160	294	205	162	322	262	172	163	115	435	561	306	307	148	214	208	118	641	464	370	172	122	458	156	502	509	353	175	190	138	120	135	138	110	163	206	343	302	674	125	88	69
	'Carried weapon at school'	794	291	821	168	249	577	158	309	221	202	324	376	239	220	162	459	609	333	337	181	224	205	167	679	509	401	161	110	454	188	543	549	372	202	189	137	117	160	126	114	164	197	350	356	709	162	88	75
	'Felt unsafe at school*'	300	149	168	987	326	587	170	308	242	225	226	570	311	265	209	425	617	243	246	114	178	122	215	691	466	353	243	118	472	130	487	494	300	146	159	112	116	137	141	121	88	158	413	453	867	242	135	116
	'Been threatened at school^'	503	236	249	326	1149	810	241	443	334	283	330	581	346	319	222	540	750	350	351	172	226	156	226	867	592	429	268	120	570	181	630	640	387	184	236	153	146	187	181	142	117	228	493	441	1015	248	139	122
	'Been in fight^'	1659	577	577	587	810	4972	595	1785	882	628	1128	1889	1063	873	559	2441	3244	1438	1433	479	850	535	573	3945	2728	1840	941	327	2086	459	2773	2791	1611	474	667	342	239	409	340	245	336	566	2203	2043	4512	762	395	299
	'Injured in a fight*'	304	160	158	170	241	595	615	360	195	168	235	333	203	194	153	326	446	245	243	118	167	116	157	488	394	307	139	88	345	129	396	401	268	130	165	111	111	132	124	115	86	166	228	248	544	142	98	78
	'Been in fight at school^'	713	294	309	308	443	1785	360	1791	385	310	490	739	441	401	277	897	1210	531	536	248	356	247	283	1370	954	652	382	185	790	233	1027	1038	640	260	288	174	151	208	180	168	181	264	721	673	1617	321	165	139
	'Physically injured by boyfriend/girlfriend*'	480	205	221	242	334	882	195	385	1509	442	412	770	452	409	255	787	1050	513	509	213	355	184	262	1185	840	583	411	143	733	172	928	943	547	190	281	157	138	207	161	120	128	270	747	650	1334	290	158	154
	'Forced to have sex '	363	162	202	225	283	628	168	310	442	1175	316	702	445	396	290	541	851	394	398	156	312	138	300	916	637	471	309	119	532	169	707	718	404	154	226	140	144	186	155	128	100	238	615	559	1018	315	172	174
	'Offered drugs at school ^'	765	322	324	226	330	1128	235	490	412	316	1849	703	445	397	270	954	1667	1197	1205	424	688	477	274	1702	1449	1182	362	162	1103	302	1509	1527	1084	355	463	281	198	304	241	159	313	410	968	837	1697	330	213	165
	'Has felt sad/hopeless *'	900	262	376	570	581	1889	333	739	770	702	703	4153	1483	1161	733	1902	2619	1064	1061	343	668	263	747	3190	2073	1348	987	232	1547	333	2058	2081	1111	306	519	267	195	333	274	209	165	419	2107	2089	3733	928	408	370
	'Has considered suicide ^'	540	172	239	311	346	1063	203	441	452	445	445	1483	2092	1199	854	951	1394	665	661	239	429	179	870	1668	1161	784	509	150	855	210	1137	1154	648	201	330	189	149	234	198	150	119	291	1078	1030	1862	579	283	271
	'Made a plan to commit suicide ^'	478	163	220	265	319	873	194	401	409	396	397	1161	1199	1648	663	739	1145	552	546	218	368	160	676	1293	888	602	409	147	667	189	899	911	524	191	298	166	142	215	182	157	112	269	851	787	1463	468	223	223
	'Injured from attempted suicide'	295	115	162	209	222	559	153	277	255	290	270	733	854	663	972	461	695	363	367	159	251	115	967	792	559	415	242	81	449	148	580	588	359	150	214	138	112	158	148	115	85	193	488	493	857	350	162	169
	'Does not wear sunscreen'	1307	435	459	425	540	2441	326	897	787	541	954	1902	951	739	461	5981	3557	1339	1332	385	784	443	474	4454	2526	1620	1482	274	2005	358	2832	2855	1497	379	539	268	153	279	230	120	279	433	3050	2973	5495	752	335	255
	'Has ever smoked'	1727	561	609	617	750	3244	446	1210	1050	851	1667	2619	1394	1145	695	3557	7164	2562	2561	699	1463	758	698	6143	4076	2777	1544	381	2928	589	4583	4618	2398	592	934	433	267	529	391	257	464	738	3640	3399	6513	1081	567	440
	'Has smoked*'	852	306	333	243	350	1438	245	531	513	394	1197	1064	665	552	363	1339	2562	2589	2541	701	1201	481	374	2374	2020	1598	541	183	1465	346	2149	2160	1477	382	634	335	178	356	228	145	303	499	1412	1319	2345	491	277	211
	'Smoked cigarettes at school*'	844	307	337	246	351	1433	243	536	509	398	1205	1061	661	546	367	1332	2561	2541	2570	697	1209	488	370	2378	2007	1595	535	179	1454	353	2138	2150	1475	387	633	339	181	358	231	149	311	502	1398	1318	2330	497	276	214
	'Has ever smoked cigarettes daily'	339	148	181	114	172	479	118	248	213	156	424	343	239	218	159	385	699	701	697	703	499	191	161	649	572	497	147	98	461	196	644	649	516	254	257	166	119	171	129	104	149	242	363	366	635	158	90	83
	'Used snuff*'	524	214	224	178	226	850	167	356	355	312	688	668	429	368	251	784	1463	1201	1209	499	1475	354	251	1351	1097	883	323	160	799	213	1273	1278	866	258	462	236	156	281	191	137	247	371	834	842	1325	311	190	154
	'Has used snuff at school*'	476	208	205	122	156	535	116	247	184	138	477	263	179	160	115	443	758	481	488	191	354	871	117	783	630	549	136	113	488	152	613	621	387	148	236	153	132	156	163	116	529	210	397	317	801	152	99	94
	'Times attempted suicide *'	310	118	167	215	226	573	157	283	262	300	274	747	870	676	967	474	698	374	370	161	251	117	1002	794	574	426	254	85	464	153	596	607	371	154	222	141	118	162	151	119	86	203	498	493	880	351	173	177
	'Days had at least 1 drink of alcohol'	2017	641	679	691	867	3945	488	1370	1185	916	1702	3190	1668	1293	792	4454	6143	2374	2378	649	1351	783	794	9739	5446	3338	1934	309	3611	652	4943	4968	2530	587	937	425	261	524	407	212	478	730	4961	4340	8925	1239	606	467
	'Drank alcohol*'	1452	464	509	466	592	2728	394	954	840	637	1449	2073	1161	888	559	2526	4076	2020	2007	572	1097	630	574	5446	5723	3431	1150	253	2774	668	3599	3621	2147	510	806	395	214	441	320	200	392	618	2857	2430	5213	845	461	350
	'Had 5+ alcoholic drinks*'	1023	370	401	353	429	1840	307	652	583	471	1182	1348	784	602	415	1620	2777	1598	1595	497	883	549	426	3338	3431	3523	694	198	2050	532	2581	2602	1663	446	706	381	212	394	291	185	358	557	1798	1457	3183	620	360	276
	'No milk+'	438	172	161	243	268	941	139	382	411	309	362	987	509	409	242	1482	1544	541	535	147	323	136	254	1934	1150	694	2869	177	869	155	1172	1190	591	153	228	117	88	144	119	115	89	205	1548	1504	2534	407	203	174
	'Does not wear seatbelt'	205	122	110	118	120	327	88	185	143	119	162	232	150	147	81	274	381	183	179	98	160	113	85	309	253	198	177	527	245	76	273	282	187	92	119	80	89	98	97	122	97	117	227	221	444	134	91	67
	'Ridden with drunk driver *'	1148	458	454	472	570	2086	345	790	733	532	1103	1547	855	667	449	2005	2928	1465	1454	461	799	488	464	3611	2774	2050	869	245	4200	459	2532	2560	1569	442	674	366	234	400	308	197	316	548	2056	1850	3811	666	371	264
	'Drank alcohol at school*'	322	156	188	130	181	459	129	233	172	169	302	333	210	189	148	358	589	346	353	196	213	152	153	652	668	532	155	76	459	706	554	558	407	243	221	149	118	169	123	105	130	210	335	306	648	174	110	96
	'Smoked marijuana'	1486	502	543	487	630	2773	396	1027	928	707	1509	2058	1137	899	580	2832	4583	2149	2138	644	1273	613	596	4943	3599	2581	1172	273	2532	554	5509	5490	2790	665	915	419	259	528	360	225	386	736	2809	2526	5015	824	434	346
	'Age when first tried marijuana'	1502	509	549	494	640	2791	401	1038	943	718	1527	2081	1154	911	588	2855	4618	2160	2150	649	1278	621	607	4968	3621	2602	1190	282	2560	558	5490	5555	2778	666	923	425	272	535	368	233	390	749	2828	2548	5059	841	442	352
	'Used marijuana*'	917	353	372	300	387	1611	268	640	547	404	1084	1111	648	524	359	1497	2398	1477	1475	516	866	387	371	2530	2147	1663	591	187	1569	407	2790	2778	2796	662	651	377	207	378	274	171	260	547	1420	1297	2543	474	271	209
	'Used marijuana at school*'	341	175	202	146	184	474	130	260	190	154	355	306	201	191	150	379	592	382	387	254	258	148	154	587	510	446	153	92	442	243	665	666	662	679	255	183	147	196	151	120	116	236	310	284	617	154	95	92
	'Has ever used cocaine '	398	190	189	159	236	667	165	288	281	226	463	519	330	298	214	539	934	634	633	257	462	236	222	937	806	706	228	119	674	221	915	923	651	255	1040	482	247	402	216	193	166	467	558	533	918	267	179	166
	'Has used cocaine*'	241	138	137	112	153	342	111	174	157	140	281	267	189	166	138	268	433	335	339	166	236	153	141	425	395	381	117	80	366	149	419	425	377	183	482	482	191	243	160	149	121	285	247	239	431	163	105	105
	'Has ever used heroin'	178	120	117	116	146	239	111	151	138	144	198	195	149	142	112	153	267	178	181	119	156	132	118	261	214	212	88	89	234	118	259	272	207	147	247	191	335	239	195	193	104	246	148	142	290	133	94	98
	'Has ever used methamphetamines'	258	135	160	137	187	409	132	208	207	186	304	333	234	215	158	279	529	356	358	171	281	156	162	524	441	394	144	98	400	169	528	535	378	196	402	243	239	610	198	191	121	334	309	286	523	184	137	116
	'Has ever used steroids'	236	138	126	141	181	340	124	180	161	155	241	274	198	182	148	230	391	228	231	129	191	163	151	407	320	291	119	97	308	123	360	368	274	151	216	160	195	198	514	183	125	227	220	195	452	163	131	116
	'Has ever used injected drugs'	167	110	114	121	142	245	115	168	120	128	159	209	150	157	115	120	257	145	149	104	137	116	119	212	200	185	115	122	197	105	225	233	171	120	193	149	193	191	183	326	94	210	136	112	278	122	115	97
	'Smoked cigars*'	324	163	164	88	117	336	86	181	128	100	313	165	119	112	85	279	464	303	311	149	247	529	86	478	392	358	89	97	316	130	386	390	260	116	166	121	104	121	125	94	531	156	247	199	487	108	70	70
	'Has ever used ecstasy'	387	206	197	158	228	566	166	264	270	238	410	419	291	269	193	433	738	499	502	242	371	210	203	730	618	557	205	117	548	210	736	749	547	236	467	285	246	334	227	210	156	834	425	413	747	223	162	140
	'Does not go to PE class+'	1159	343	350	413	493	2203	228	721	747	615	968	2107	1078	851	488	3050	3640	1412	1398	363	834	397	498	4961	2857	1798	1548	227	2056	335	2809	2828	1420	310	558	247	148	309	220	136	247	425	6792	3600	6097	818	392	297
	'Has not participated in sports^'	1041	302	356	453	441	2043	248	673	650	559	837	2089	1030	787	493	2973	3399	1319	1318	366	842	317	493	4340	2430	1457	1504	221	1850	306	2526	2548	1297	284	533	239	142	286	195	112	199	413	3600	6163	5596	786	338	257
	'Watches TV'	2227	674	709	867	1015	4512	544	1617	1334	1018	1697	3733	1862	1463	857	5495	6513	2345	2330	635	1325	801	880	8925	5213	3183	2534	444	3811	648	5015	5059	2543	617	918	431	290	523	452	278	487	747	6097	5596	12633	1417	704	526
	'Has fasted to lose weight *'	365	125	162	242	248	762	142	321	290	315	330	928	579	468	350	752	1081	491	497	158	311	152	351	1239	845	620	407	134	666	174	824	841	474	154	267	163	133	184	163	122	108	223	818	786	1417	1597	366	363
	'Has taken pill to lose weight *'	193	88	88	135	139	395	98	165	158	172	213	408	283	223	162	335	567	277	276	90	190	99	173	606	461	360	203	91	371	110	434	442	271	95	179	105	94	137	131	115	70	162	392	338	704	366	793	256
	'Has vomited to lose weight*'	159	69	75	116	122	299	78	139	154	174	165	370	271	223	169	255	440	211	214	83	154	94	177	467	350	276	174	67	264	96	346	352	209	92	166	105	98	116	116	97	70	140	297	257	526	363	256	607
	'No fruit juice+'	432	141	160	190	228	834	122	313	278	240	321	827	450	370	222	1319	1417	504	498	150	318	169	227	1830	982	612	807	149	755	124	1012	1022	484	133	241	121	89	148	120	90	110	171	1437	1420	2359	327	171	147
	'No fruit+'	382	140	149	157	200	718	116	290	265	216	300	692	363	296	174	1147	1122	435	429	130	279	136	187	1406	732	434	730	124	621	104	856	858	414	111	170	91	74	115	99	77	92	141	1160	1225	1861	276	120	102
	'No green salad+'	972	316	329	334	420	1844	226	661	595	420	684	1526	762	614	368	2801	2729	947	939	284	560	303	378	3620	1911	1120	1282	218	1543	258	2078	2094	1055	271	372	179	120	204	163	121	198	287	2662	2626	4704	549	225	189
	'No potatoes+'	693	212	228	294	360	1513	184	571	520	422	527	1414	711	554	350	2302	2318	781	766	206	451	195	357	3186	1702	986	1198	195	1301	197	1738	1751	841	186	319	156	103	189	130	100	129	236	2349	2234	4069	551	265	231
	'No carrots'	1338	402	427	483	597	2677	303	949	852	641	984	2289	1126	842	493	3951	4114	1445	1429	401	858	428	511	5520	3061	1846	1887	268	2315	351	3145	3166	1589	341	555	249	130	289	245	127	272	427	3943	3654	6929	860	388	278
	'No vegetables+'	502	182	192	224	248	1004	158	386	380	249	381	839	426	346	237	1544	1442	517	514	178	312	167	245	1849	983	646	819	166	865	155	1096	1103	573	168	221	123	94	143	133	84	121	180	1372	1411	2378	338	158	132
	'Has driven while drinking*'	571	284	276	210	274	897	190	355	330	269	676	574	372	304	219	719	1257	803	808	312	483	331	221	1448	1426	1213	313	152	1179	316	1181	1191	805	279	400	246	151	234	196	134	233	334	799	594	1381	295	184	126
	2005	'Carried a weapon '	'Carried a gun*'	'Carried weapon at school'	'Felt unsafe at school*'	'Been threatened at school^'	'Been in fight^'	'Injured in a fight*'	Been in fight at school^'	'Physically injured by boyfriend/girlfriend*'	'Forced to have sex '	'Offered drugs at school ^'	'Has felt sad/hopeless *'	'Has considered suicide ^'	'Made a plan to commit suicide ^'	'Injured from attempted suicide'	'Does not wear sunscreen'	'Has ever smoked'	'Has smoked*'	'Smoked cigarettes at school*'	'Has ever smoked cigarettes daily'	'Used snuff*'	'Has used snuff at school*'	'Times attempted suicide *'	'Days had at least 1 drink of alcohol'	'Drank alcohol*'	'Had 5+ alcoholic drinks*'	'No milk+'	'Does not wear seatbelt'	'Ridden with drunk driver *'	'Drank alcohol at school*'	'Smoked marijuana'	'Age when first tried marijuana'	'Used marijuana*'	'Used marijuana at school*'	'Has ever used cocaine '	'Has used cocaine*'	'Has ever used heroin'	'Has ever used methamphetamines'	'Has ever used steroids'	'Has ever used injected drugs'	'Smoked cigars*'	'Has ever used ecstasy'	'Does not go to PE class+'	'Has not participated in sports^'	'Watches TV'	'Has fasted to lose weight *'	'Has taken pill to lose weight *'	'Has vomited to lose weight*'
	'Carried a weapon '	2412	709	806	272	448	1539	267	676	445	270	756	852	568	486	302	1198	1706	931	896	379	546	430	324	1903	1446	994	401	166	1133	305	1434	1459	926	350	462	247	174	335	221	155	301	363	984	1003	2179	375	216	154
	'Carried a gun*'	709	725	266	110	196	514	132	280	169	114	308	244	168	139	99	391	524	318	318	163	204	182	100	586	460	362	122	86	411	146	445	457	318	161	181	130	96	145	109	85	135	168	265	260	664	129	89	66
	'Carried weapon at school'	806	266	822	147	236	568	143	304	208	133	314	362	256	226	154	427	625	380	368	208	242	196	166	674	543	394	160	84	468	173	527	540	367	202	208	133	108	177	127	102	149	197	315	352	737	174	100	79
	'Felt unsafe at school*'	272	110	147	956	322	527	161	276	218	177	217	519	278	247	185	429	583	295	278	132	165	110	202	649	468	291	222	61	462	108	467	487	293	119	164	95	92	128	108	87	65	146	334	414	839	214	127	111
	'Been threatened at school^'	448	196	236	322	1096	727	200	413	272	217	307	562	371	333	230	507	727	397	391	191	251	157	249	814	574	397	203	95	573	163	601	617	380	172	227	136	125	189	159	117	114	220	409	405	967	237	151	123
	'Been in fight^'	1539	514	568	527	727	4889	547	1838	771	547	1098	1816	1130	908	576	2423	3267	1555	1506	582	894	531	603	3759	2692	1728	846	231	2098	425	2785	2818	1634	486	711	358	232	508	329	205	340	569	1968	1964	4428	766	392	278
	'Injured in a fight*'	267	132	143	161	200	547	566	320	164	123	201	278	192	161	129	285	396	234	220	123	154	102	139	421	316	245	113	53	319	99	357	367	241	110	141	82	92	121	101	81	72	151	190	214	492	124	90	70
	'Been in fight at school^'	676	280	304	276	413	1838	320	1849	350	247	467	731	484	404	279	925	1271	613	600	290	377	251	290	1407	990	669	302	121	823	237	1092	1113	678	269	340	201	143	275	194	138	168	296	649	683	1668	325	192	141
	'Physically injured by boyfriend/girlfriend*'	445	169	208	218	272	771	164	350	1411	357	340	694	454	383	251	695	954	475	470	196	305	167	262	1112	798	526	335	96	668	162	846	864	507	169	237	131	112	196	141	109	119	212	649	627	1232	311	174	165
	'Forced to have sex '	270	114	133	177	217	547	123	247	357	1051	261	615	443	361	265	490	773	395	382	164	283	119	282	823	597	398	257	71	517	131	639	652	368	125	232	134	111	211	134	110	79	204	471	502	905	285	169	142
	'Offered drugs at school ^'	756	308	314	217	307	1098	201	467	340	261	1888	766	489	395	263	977	1719	1278	1296	489	708	460	268	1734	1454	1120	332	120	1028	284	1530	1557	1095	357	505	283	183	354	233	155	298	376	842	850	1720	369	226	161
	'Has felt sad/hopeless *'	852	244	362	519	562	1816	278	731	694	615	766	4156	1662	1294	805	1866	2645	1228	1188	432	731	282	835	3139	2082	1265	896	149	1660	326	2066	2091	1111	317	561	271	187	451	248	162	175	433	1946	2111	3721	934	459	390
	'Has considered suicide ^'	568	168	256	278	371	1130	192	484	454	443	489	1662	2341	1415	934	1029	1603	830	799	307	494	218	962	1845	1287	829	499	100	974	231	1254	1270	691	211	420	199	154	346	211	142	136	326	1099	1179	2087	655	333	303
	'Made a plan to commit suicide ^'	486	139	226	247	333	908	161	404	383	361	395	1294	1415	1835	776	794	1242	655	632	257	391	170	802	1422	994	623	410	74	762	203	978	992	559	200	342	173	145	289	176	128	106	276	835	924	1629	517	275	240
	'Injured from attempted suicide'	302	99	154	185	230	576	129	279	251	265	263	805	934	776	1052	483	784	421	423	177	275	122	1045	854	599	407	237	66	478	135	617	629	365	137	255	140	129	225	142	119	79	215	463	553	925	391	189	195
	'Does not wear sunscreen'	1198	391	427	429	507	2423	285	925	695	490	977	1866	1029	794	483	5922	3646	1381	1391	449	832	440	480	4284	2615	1532	1364	237	2034	357	2762	2782	1445	368	587	273	144	385	242	124	288	407	2825	2976	5497	793	361	265
	'Has ever smoked'	1706	524	625	583	727	3267	396	1271	954	773	1719	2645	1603	1242	784	3646	7335	2744	2761	864	1575	765	787	6281	4205	2703	1471	285	3018	554	4603	4640	2423	591	1022	460	250	705	386	226	481	705	3373	3560	6703	1143	624	447
	'Has smoked*'	931	318	380	295	397	1555	234	613	475	395	1278	1228	830	655	421	1381	2744	2873	2743	868	1327	515	452	2566	2211	1667	564	171	1526	343	2366	2387	1614	427	748	371	204	530	260	180	335	526	1385	1470	2593	566	332	258
	'Smoked cigarettes at school*'	896	318	368	278	391	1506	220	600	470	382	1296	1188	799	632	423	1391	2761	2743	2775	863	1342	525	424	2576	2127	1603	542	171	1479	328	2277	2297	1544	415	724	377	200	518	254	180	341	509	1328	1474	2507	572	324	247
	'Has ever smoked cigarettes daily'	379	163	208	132	191	582	123	290	196	164	489	432	307	257	177	449	864	868	863	871	610	215	177	815	706	563	165	88	547	208	774	782	615	291	332	201	120	253	125	107	160	254	382	455	786	212	121	107
	'Used snuff*'	546	204	242	165	251	894	154	377	305	283	708	731	494	391	275	832	1575	1327	1342	610	1583	333	275	1478	1158	931	324	133	844	208	1383	1394	913	265	545	275	164	408	181	141	222	396	769	920	1402	346	222	161
	'Has used snuff at school*'	430	182	196	110	157	531	102	251	167	119	460	282	218	170	122	440	765	515	525	215	333	885	124	791	662	551	123	95	471	151	619	629	387	138	240	150	126	192	158	111	543	182	342	300	807	168	121	80
	'Times attempted suicide *'	324	100	166	202	249	603	139	290	262	282	268	835	962	802	1045	480	787	452	424	177	275	124	1121	855	640	438	259	74	511	146	658	671	392	145	274	141	143	242	156	130	77	234	488	552	988	393	205	208
	'Days had at least 1 drink of alcohol'	1903	586	674	649	814	3759	421	1407	1112	823	1734	3139	1845	1422	854	4284	6281	2566	2576	815	1478	791	855	9191	5533	3177	1772	289	3581	644	4915	4955	2549	627	1035	464	243	713	397	220	489	730	4292	4229	8455	1299	679	487
	'Drank alcohol*'	1446	460	543	468	574	2692	316	990	798	597	1454	2082	1287	994	599	2615	4205	2211	2127	706	1158	662	640	5533	5772	3288	1102	233	2853	648	3676	3702	2221	543	880	410	216	605	338	192	416	627	2662	2521	5309	914	522	367
	'Had 5+ alcoholic drinks*'	994	362	394	291	397	1728	245	669	526	398	1120	1265	829	623	407	1532	2703	1667	1603	563	931	551	438	3177	3288	3369	591	187	1972	492	2494	2512	1640	461	761	384	201	519	282	180	356	540	1547	1407	3090	591	381	278
	'No milk+'	401	122	160	222	203	846	113	302	335	257	332	896	499	410	237	1364	1471	564	542	165	324	123	259	1772	1102	591	2665	119	889	144	1143	1155	567	129	223	109	82	161	99	76	72	191	1382	1440	2395	414	211	177
	'Does not wear seatbelt'	166	86	84	61	95	231	53	121	96	71	120	149	100	74	66	237	285	171	171	88	133	95	74	289	233	187	119	421	200	63	231	236	147	67	111	75	63	105	77	69	68	102	164	195	362	76	57	41
	'Ridden with drunk driver *'	1133	411	468	462	573	2098	319	823	668	517	1028	1660	974	762	478	2034	3018	1526	1479	547	844	471	511	3581	2853	1972	889	200	4326	456	2547	2585	1562	460	731	353	201	496	290	182	302	524	1887	1891	3953	733	420	321
	'Drank alcohol at school*'	305	146	173	108	163	425	99	237	162	131	284	326	231	203	135	357	554	343	328	208	208	151	146	644	648	492	144	63	456	682	530	542	384	227	231	141	106	185	111	97	123	172	285	283	628	167	113	95
	'Smoked marijuana'	1434	445	527	467	601	2785	357	1092	846	639	1530	2066	1254	978	617	2762	4603	2366	2277	774	1383	619	658	4915	3676	2494	1143	231	2547	530	5572	5554	2864	679	1033	460	258	709	362	223	404	727	2590	2556	5085	853	491	363
	'Age when first tried marijuana'	1459	457	540	487	617	2818	367	1113	864	652	1557	2091	1270	992	629	2782	4640	2387	2297	782	1394	629	671	4955	3702	2512	1155	236	2585	542	5554	5627	2861	698	1048	468	273	725	378	237	410	744	2604	2570	5132	877	504	371
	'Used marijuana*'	926	318	367	293	380	1634	241	678	507	368	1095	1111	691	559	365	1445	2423	1614	1544	615	913	387	392	2549	2221	1640	567	147	1562	384	2864	2861	2874	680	735	409	202	522	259	171	265	543	1292	1342	2616	494	304	215
	'Used marijuana at school*'	350	161	202	119	172	486	110	269	169	125	357	317	211	200	137	368	591	427	415	291	265	138	145	627	543	461	129	67	460	227	679	698	680	706	307	198	123	226	132	114	107	239	268	307	637	165	107	76
	'Has ever used cocaine '	462	181	208	164	227	711	141	340	237	232	505	561	420	342	255	587	1022	748	724	332	545	240	274	1035	880	761	223	111	731	231	1033	1048	735	307	1149	502	249	556	222	202	170	479	540	571	1017	278	187	151
	'Has used cocaine*'	247	130	133	95	136	358	82	201	131	134	283	271	199	173	140	273	460	371	377	201	275	150	141	464	410	384	109	75	353	141	460	468	409	198	502	504	165	301	139	141	107	266	220	251	449	162	102	89
	'Has ever used heroin'	174	96	108	92	125	232	92	143	112	111	183	187	154	145	129	144	250	204	200	120	164	126	143	243	216	201	82	63	201	106	258	273	202	123	249	165	319	248	170	199	89	234	111	137	269	115	99	91
	'Has ever used methamphetamines'	335	145	177	128	189	508	121	275	196	211	354	451	346	289	225	385	705	530	518	253	408	192	242	713	605	519	161	105	496	185	709	725	522	226	556	301	248	810	219	213	136	412	354	413	708	260	183	144
	'Has ever used steroids'	221	109	127	108	159	329	101	194	141	134	233	248	211	176	142	242	386	260	254	125	181	158	156	397	338	282	99	77	290	111	362	378	259	132	222	139	170	219	501	171	113	212	167	185	445	162	143	105
	'Has ever used injected drugs'	155	85	102	87	117	205	81	138	109	110	155	162	142	128	119	124	226	180	180	107	141	111	130	220	192	180	76	69	182	97	223	237	171	114	202	141	199	213	171	282	75	200	91	111	244	110	91	88
	'Smoked cigars*'	301	135	149	65	114	340	72	168	119	79	298	175	136	106	79	288	481	335	341	160	222	543	77	489	416	356	72	68	302	123	404	410	265	107	170	107	89	136	113	75	543	122	204	191	500	104	81	50
	'Has ever used ecstasy'	363	168	197	146	220	569	151	296	212	204	376	433	326	276	215	407	705	526	509	254	396	182	234	730	627	540	191	102	524	172	727	744	543	239	479	266	234	412	212	200	122	846	364	378	738	238	171	147
	'Does not go to PE class+'	984	265	315	334	409	1968	190	649	649	471	842	1946	1099	835	463	2825	3373	1385	1328	382	769	342	488	4292	2662	1547	1382	164	1887	285	2590	2604	1292	268	540	220	111	354	167	91	204	364	6277	3337	5718	782	377	297
	'Has not participated in sports^'	1003	260	352	414	405	1964	214	683	627	502	850	2111	1179	924	553	2976	3560	1470	1474	455	920	300	552	4229	2521	1407	1440	195	1891	283	2556	2570	1342	307	571	251	137	413	185	111	191	378	3337	6073	5562	824	386	273
	'Watches TV'	2179	664	737	839	967	4428	492	1668	1232	905	1720	3721	2087	1629	925	5497	6703	2593	2507	786	1402	807	988	8455	5309	3090	2395	362	3953	628	5085	5132	2616	637	1017	449	269	708	445	244	500	738	5718	5562	12632	1468	781	559
	'Has fasted to lose weight *'	375	129	174	214	237	766	124	325	311	285	369	934	655	517	391	793	1143	566	572	212	346	168	393	1299	914	591	414	76	733	167	853	877	494	165	278	162	115	260	162	110	104	238	782	824	1468	1659	384	375
	'Has taken pill to lose weight *'	216	89	100	127	151	392	90	192	174	169	226	459	333	275	189	361	624	332	324	121	222	121	205	679	522	381	211	57	420	113	491	504	304	107	187	102	99	183	143	91	81	171	377	386	781	384	862	233
	'Has vomited to lose weight*'	154	66	79	111	123	278	70	141	165	142	161	390	303	240	195	265	447	258	247	107	161	80	208	487	367	278	177	41	321	95	363	371	215	76	151	89	91	144	105	88	50	147	297	273	559	375	233	639
	'No fruit juice+'	398	127	159	169	176	765	81	300	255	182	279	793	484	393	227	1251	1345	496	497	159	321	152	227	1633	947	545	696	102	731	123	903	908	434	126	220	117	81	162	102	69	97	157	1232	1361	2212	344	184	140
	'No fruit+'	363	102	142	153	148	713	88	296	248	183	271	691	404	323	196	1145	1203	452	457	143	290	128	196	1430	822	449	679	105	656	104	869	881	435	117	189	93	63	140	88	63	79	133	1077	1244	1904	264	129	124
	'No green salad+'	888	271	307	331	381	1765	201	670	517	362	659	1471	810	650	359	2599	2746	965	970	314	571	271	363	3281	1849	1003	1146	155	1486	207	1998	2012	1003	263	398	181	110	254	142	90	168	266	2341	2504	4512	550	251	192
	'No potatoes+'	677	197	224	300	323	1531	170	583	433	322	520	1380	789	614	343	2181	2475	859	860	275	478	202	345	3026	1725	929	1115	145	1343	212	1815	1832	887	202	347	159	85	228	137	86	123	250	2205	2345	4117	567	278	221
	'No carrots'	1264	366	425	477	535	2729	271	1033	795	571	1028	2352	1277	1004	586	3861	4361	1629	1634	511	937	457	586	5335	3188	1805	1783	243	2415	378	3209	3226	1622	393	603	275	143	414	232	135	283	430	3612	3758	7013	974	446	327
	'No vegetables+'	466	155	179	225	212	949	119	397	305	222	389	838	489	383	252	1403	1475	568	570	210	332	160	253	1742	1036	612	739	138	856	130	1082	1093	598	171	266	146	76	170	112	70	103	179	1204	1397	2306	379	167	152
	'Has driven while drinking*'	553	252	257	143	222	793	141	321	295	199	577	528	358	288	180	701	1187	788	768	323	484	318	195	1338	1331	1123	288	136	1048	283	1113	1123	766	248	421	237	134	291	175	121	216	323	682	576	1315	256	182	133
	2003	'Carried a weapon '	'Carried a gun*'	'Carried weapon at school'	'Felt unsafe at school*'	'Been threatened at school^'	'Been in fight^'	'Injured in a fight*'	Been in fight at school^'	'Physically injured by boyfriend/girlfriend*'	'Forced to have sex '	'Offered drugs at school ^'	'Has felt sad/hopeless *'	'Has considered suicide ^'	'Made a plan to commit suicide ^'	'Injured from attempted suicide'	'Does not wear sunscreen'	'Has ever smoked'	'Has smoked*'	'Smoked cigarettes at school*'	'Has ever smoked cigarettes daily'	'Used snuff*'	'Has used snuff at school*'	'Times attempted suicide *'	'Days had at least 1 drink of alcohol'	'Drank alcohol*'	'Had 5+ alcoholic drinks*'	'No milk+'	'Does not wear seatbelt'	'Ridden with drunk driver *'	'Drank alcohol at school*'	'Smoked marijuana'	'Age when first tried marijuana'	'Used marijuana*'	'Used marijuana at school*'	'Has ever used cocaine '	'Has used cocaine*'	'Has ever used heroin'	'Has ever used methamphetamines'	'Has ever used steroids'	'Has ever used injected drugs'	'Smoked cigars*'	'Has ever used ecstasy'	'Does not go to PE class+'	'Has not participated in sports^'	'Watches TV'	'Has fasted to lose weight *'	'Has taken pill to lose weight *'	'Has vomited to lose weight*'
	'Carried a weapon '	2451	833	864	290	519	1533	321	716	442	331	833	871	577	477	340	1116	1838	965	982	454	649	373	338	2066	1583	1171	437	326	1293	361	1597	1610	1088	453	506	335	228	428	287	191	261	493	965	991	2201	369	270	172
	'Carried a gun*'	833	865	345	160	268	600	184	342	204	171	373	280	214	187	150	420	638	384	394	218	291	210	155	731	586	485	159	199	549	211	581	585	454	262	239	197	163	205	178	147	179	251	312	308	747	143	115	84
	'Carried weapon at school'	864	345	905	182	305	596	185	352	227	213	393	377	308	281	206	422	694	416	426	262	298	202	211	763	612	496	171	179	541	235	636	643	469	282	259	202	161	232	189	151	176	270	328	365	792	198	143	101
	'Felt unsafe at school*'	290	160	182	921	383	505	187	295	237	238	255	514	328	292	229	373	621	292	302	159	210	146	231	675	502	389	213	131	490	151	480	496	322	158	199	148	143	185	173	118	124	218	323	408	785	243	158	139
	'Been threatened at school^'	519	268	305	383	1291	774	263	454	332	306	421	646	444	417	285	505	877	429	434	245	310	192	285	974	705	536	240	220	662	218	741	742	496	254	304	227	196	276	252	176	196	345	413	472	1069	294	225	182
	'Been in fight^'	1533	600	596	505	774	5042	618	1941	778	593	1195	1880	1108	876	578	2197	3635	1701	1717	706	1085	421	583	4153	2994	2121	960	436	2331	509	3015	3041	1900	620	843	489	275	659	427	219	290	778	1912	2006	4566	779	512	331
	'Injured in a fight*'	321	184	185	187	263	618	649	373	190	163	253	322	214	194	160	288	481	280	287	162	195	135	161	530	417	366	128	122	393	135	440	446	329	161	201	152	142	189	140	122	112	208	209	233	561	137	109	79
	'Been in fight at school^'	716	342	352	295	454	1941	373	1951	370	299	512	793	501	417	295	917	1431	677	684	355	454	219	295	1575	1113	815	394	246	933	298	1206	1219	794	357	402	253	178	337	243	158	168	395	665	719	1736	323	206	154
	'Physically injured by boyfriend/girlfriend*'	442	204	227	237	332	778	190	370	1447	398	398	737	456	380	291	661	1078	517	530	242	379	165	294	1188	863	638	334	181	728	187	923	936	583	226	296	193	153	257	190	128	122	288	607	640	1283	326	213	178
	'Forced to have sex '	331	171	213	238	306	593	163	299	398	1282	385	693	505	456	306	513	966	455	456	223	371	159	318	988	709	557	297	198	645	189	754	759	472	177	309	196	164	262	218	149	175	320	492	590	1039	363	229	227
	'Offered drugs at school ^'	833	373	393	255	421	1195	253	512	398	385	2231	833	561	559	321	909	1976	1421	1430	583	870	438	330	1945	1651	1368	413	338	1315	363	1680	1703	1268	458	596	380	259	488	391	234	376	614	909	873	1880	391	356	226
	'Has felt sad/hopeless *'	871	280	377	514	646	1880	322	793	737	693	833	4405	1734	1293	837	1764	3045	1352	1361	511	926	265	839	3487	2361	1582	987	300	1804	372	2296	2318	1345	400	665	337	211	534	339	180	182	608	1935	2179	3965	1058	575	435
	'Has considered suicide ^'	577	214	308	328	444	1108	214	501	456	505	561	1734	2453	1489	967	924	1738	835	838	367	610	194	985	1990	1394	948	574	228	1040	257	1364	1369	839	283	470	270	193	401	275	174	173	438	1052	1210	2140	671	390	331
	'Made a plan to commit suicide ^'	477	187	281	292	417	876	194	417	380	456	559	1293	1489	2166	824	784	1527	687	682	305	523	225	829	1530	1079	761	428	405	848	209	1066	1065	665	252	385	226	180	343	304	205	307	574	873	953	1667	579	391	330
	'Injured from attempted suicide'	340	150	206	229	285	578	160	295	291	306	321	837	967	824	1124	456	851	458	462	237	357	140	1101	917	665	498	273	149	565	175	679	689	457	194	325	204	169	283	201	150	107	297	458	567	970	387	234	221
	'Does not wear sunscreen'	1116	420	422	373	505	2197	288	917	661	513	909	1764	924	784	456	5760	3682	1325	1338	452	861	296	451	4050	2525	1570	1484	481	2066	349	2670	2697	1503	393	580	301	162	409	261	136	194	491	2666	2946	5294	747	439	281
	'Has ever smoked'	1838	638	694	621	877	3635	481	1431	1078	966	1976	3045	1738	1527	851	3682	8945	3197	3218	1053	1988	649	842	7581	5174	3551	1804	772	3799	672	5464	5505	3046	765	1268	621	331	906	578	297	483	1247	3939	4022	8024	1332	964	613
	'Has smoked*'	965	384	416	292	429	1701	280	677	517	455	1421	1352	835	687	458	1325	3197	3224	3198	1062	1677	417	461	3020	2558	2078	673	342	1867	407	2597	2613	1839	517	875	480	236	649	345	181	279	740	1447	1552	2925	623	459	284
	'Smoked cigarettes at school*'	982	394	426	302	434	1717	287	684	530	456	1430	1361	838	682	462	1338	3218	3198	3236	1061	1687	426	463	3037	2571	2091	682	346	1882	412	2609	2635	1849	532	886	488	242	657	346	189	276	744	1450	1559	2944	628	466	291
	'Has ever smoked cigarettes daily'	454	218	262	159	245	706	162	355	242	223	583	511	367	305	237	452	1053	1062	1061	1066	815	203	237	1012	886	779	236	181	699	259	957	967	763	383	407	260	162	346	195	129	161	372	411	533	970	254	196	131
	'Used snuff*'	649	291	298	210	310	1085	195	454	379	371	870	926	610	523	357	861	1988	1677	1687	815	2033	321	357	1892	1553	1301	432	285	1179	303	1723	1745	1194	387	654	351	225	547	283	173	228	589	906	1036	1789	453	332	225
	'Has used snuff at school*'	373	210	202	146	192	421	135	219	165	159	438	265	194	225	140	296	649	417	426	203	321	778	137	641	533	478	124	168	446	163	479	490	322	168	227	172	161	214	223	152	512	235	284	226	648	141	149	107
	'Times attempted suicide *'	338	155	211	231	285	583	161	295	294	318	330	839	985	829	1101	451	842	461	463	237	357	137	1127	921	666	504	271	144	566	179	686	691	459	192	324	207	174	289	203	150	121	296	449	569	969	380	227	219
	'Days had at least 1 drink of alcohol'	2066	731	763	675	974	4153	530	1575	1188	988	1945	3487	1990	1530	917	4050	7581	3020	3037	1012	1892	641	921	10496	6542	4082	2035	585	4261	785	5848	5886	3231	803	1293	638	341	945	586	265	415	1121	4681	4627	9693	1472	979	617
	'Drank alcohol*'	1583	586	612	502	705	2994	417	1113	863	709	1651	2361	1394	1079	665	2525	5174	2558	2571	886	1553	533	666	6542	6561	4054	1295	461	3413	759	4331	4363	2757	705	1097	568	279	800	464	214	335	961	2905	2854	6065	1056	749	460
	'Had 5+ alcoholic drinks*'	1171	485	496	389	536	2121	366	815	638	557	1368	1582	948	761	498	1570	3551	2078	2091	779	1301	478	504	4082	4054	4150	821	382	2563	638	3123	3151	2150	612	980	548	290	728	439	224	328	865	1824	1751	3818	759	590	375
	'No milk+'	437	159	171	213	240	960	128	394	334	297	413	987	574	428	273	1484	1804	673	682	236	432	124	271	2035	1295	821	2936	231	1020	172	1294	1311	710	185	297	166	112	218	150	92	86	261	1458	1650	2607	515	312	233
	'Does not wear seatbelt'	326	199	179	131	220	436	122	246	181	198	338	300	228	405	149	481	772	342	346	181	285	168	144	585	461	382	231	1078	452	131	492	496	349	169	182	126	114	146	195	151	230	397	347	383	693	196	187	145
	'Ridden with drunk driver *'	1293	549	541	490	662	2331	393	933	728	645	1315	1804	1040	848	565	2066	3799	1867	1882	699	1179	446	566	4261	3413	2563	1020	452	4925	545	3078	3104	1988	617	935	520	284	650	433	231	299	780	2100	2141	4470	859	600	401
	'Drank alcohol at school*'	361	211	235	151	218	509	135	298	187	189	363	372	257	209	175	349	672	407	412	259	303	163	179	785	759	638	172	131	545	803	647	657	500	311	294	219	166	247	194	138	145	274	299	340	722	195	138	119
	'Smoked marijuana'	1597	581	636	480	741	3015	440	1206	923	754	1680	2296	1364	1066	679	2670	5464	2597	2609	957	1723	479	686	5848	4331	3123	1294	492	3078	647	6331	6288	3436	850	1255	627	329	905	514	257	345	1075	2822	2857	5791	1001	710	433
	'Age when first tried marijuana'	1610	585	643	496	742	3041	446	1219	936	759	1703	2318	1369	1065	689	2697	5505	2613	2635	967	1745	490	691	5886	4363	3151	1311	496	3104	657	6288	6375	3423	860	1278	641	342	923	518	255	335	1089	2841	2885	5845	1012	715	439
	'Used marijuana*'	1088	454	469	322	496	1900	329	794	583	472	1268	1345	839	665	457	1503	3046	1839	1849	763	1194	322	459	3231	2757	2150	710	349	1988	500	3436	3423	3445	842	937	550	269	693	375	203	235	842	1481	1557	3141	594	419	298
	'Used marijuana at school*'	453	262	282	158	254	620	161	357	226	177	458	400	283	252	194	393	765	517	532	383	387	168	192	803	705	612	185	169	617	311	850	860	842	873	390	286	185	324	203	146	142	362	309	376	779	202	141	126
	'Has ever used cocaine '	506	239	259	199	304	843	201	402	296	309	596	665	470	385	325	580	1268	875	886	407	654	227	324	1293	1097	980	297	182	935	294	1255	1278	937	390	1386	687	331	707	322	237	173	672	622	692	1237	332	270	189
	'Has used cocaine*'	335	197	202	148	227	489	152	253	193	196	380	337	270	226	204	301	621	480	488	260	351	172	207	638	568	548	166	126	520	219	627	641	550	286	687	698	247	408	232	184	148	406	284	323	612	182	168	124
	'Has ever used heroin'	228	163	161	143	196	275	142	178	153	164	259	211	193	180	169	162	331	236	242	162	225	161	174	341	279	290	112	114	284	166	329	342	269	185	331	247	424	326	227	243	147	318	134	184	337	128	129	108
	'Has ever used methamphetamines'	428	205	232	185	276	659	189	337	257	262	488	534	401	343	283	409	906	649	657	346	547	214	289	945	800	728	218	146	650	247	905	923	693	324	707	408	326	1014	303	241	173	575	430	496	885	282	248	165
	'Has ever used steroids'	287	178	189	173	252	427	140	243	190	218	391	339	275	304	201	261	578	345	346	195	283	223	203	586	464	439	150	195	433	194	514	518	375	203	322	232	227	303	770	268	224	381	243	253	598	202	204	162
	'Has ever used injected drugs'	191	147	151	118	176	219	122	158	128	149	234	180	174	205	150	136	297	181	189	129	173	152	150	265	214	224	92	151	231	138	257	255	203	146	237	184	243	241	268	402	174	297	107	120	278	112	137	118
	'Smoked cigars*'	261	179	176	124	196	290	112	168	122	175	376	182	173	307	107	194	483	279	276	161	228	512	121	415	335	328	86	230	299	145	345	335	235	142	173	148	147	173	224	174	656	284	182	147	413	124	153	117
	'Has ever used ecstasy'	493	251	270	218	345	778	208	395	288	320	614	608	438	574	297	491	1247	740	744	372	589	235	296	1121	961	865	261	397	780	274	1075	1089	842	362	672	406	318	575	381	297	284	1473	544	568	1090	328	336	249
	'Does not go to PE class+'	965	312	328	323	413	1912	209	665	607	492	909	1935	1052	873	458	2666	3939	1447	1450	411	906	284	449	4681	2905	1824	1458	347	2100	299	2822	2841	1481	309	622	284	134	430	243	107	182	544	6532	3635	5981	804	508	342
	'Has not participated in sports^'	991	308	365	408	472	2006	233	719	640	590	873	2179	1210	953	567	2946	4022	1552	1559	533	1036	226	569	4627	2854	1751	1650	383	2141	340	2857	2885	1557	376	692	323	184	496	253	120	147	568	3635	6572	6039	871	532	341
	'Watches TV'	2201	747	792	785	1069	4566	561	1736	1283	1039	1880	3965	2140	1667	970	5294	8024	2925	2944	970	1789	648	969	9693	6065	3818	2607	693	4470	722	5791	5845	3141	779	1237	612	337	885	598	278	413	1090	5981	6039	13556	1655	1024	662
	'Has fasted to lose weight *'	369	143	198	243	294	779	137	323	326	363	391	1058	671	579	387	747	1332	623	628	254	453	141	380	1472	1056	759	515	196	859	195	1001	1012	594	202	332	182	128	282	202	112	124	328	804	871	1655	1898	542	469
	'Has taken pill to lose weight *'	270	115	143	158	225	512	109	206	213	229	356	575	390	391	234	439	964	459	466	196	332	149	227	979	749	590	312	187	600	138	710	715	419	141	270	168	129	248	204	137	153	336	508	532	1024	542	1246	358
	'Has vomited to lose weight*'	172	84	101	139	182	331	79	154	178	227	226	435	331	330	221	281	613	284	291	131	225	107	219	617	460	375	233	145	401	119	433	439	298	126	189	124	108	165	162	118	117	249	342	341	662	469	358	857
	'No fruit juice+'	418	156	179	178	238	775	104	308	269	255	405	800	507	518	226	1236	1611	594	589	201	416	173	220	1713	1047	686	832	303	863	137	1049	1043	559	153	259	130	101	214	181	115	170	302	1266	1404	2284	430	312	225
	'No fruit+'	405	168	177	161	212	812	112	330	286	248	374	732	443	388	209	1297	1513	556	557	216	397	139	202	1650	952	590	845	267	785	136	1066	1070	579	149	232	121	85	186	132	85	117	232	1220	1367	2177	374	231	168
	'No green salad+'	946	333	342	322	448	1869	220	764	570	428	760	1611	891	732	405	2758	3338	1109	1117	402	702	258	396	3786	2222	1353	1415	400	1794	274	2405	2417	1285	307	461	232	130	328	222	116	185	417	2569	2800	5089	642	351	273
	'No potatoes+'	696	227	271	293	368	1548	165	600	485	418	612	1487	796	663	341	2268	2824	926	932	314	581	184	337	3269	1960	1155	1317	325	1507	249	1972	1991	1029	250	415	190	109	267	190	98	137	374	2233	2433	4351	662	391	296
	'No carrots'	1336	440	485	467	654	2844	316	1105	825	675	1185	2500	1369	1109	601	3872	5204	1850	1859	573	1137	381	592	5985	3708	2255	2058	572	2838	438	3717	3742	1999	452	755	348	179	494	345	144	272	647	3934	4161	7770	1077	658	429
	'No vegetables+'	504	197	204	207	271	960	136	425	336	283	440	848	467	426	223	1552	1800	650	659	233	409	145	220	1965	1195	764	926	301	1004	185	1293	1305	747	216	309	170	104	199	157	95	101	265	1365	1546	2582	436	250	193
	'Has driven while drinking*'	690	382	344	239	333	1039	247	448	343	301	799	689	418	350	245	805	1626	1031	1039	431	674	327	249	1839	1777	1525	376	279	1422	383	1447	1467	1056	375	556	361	201	401	279	166	238	479	820	738	1713	335	306	191
	2001	'Carried a weapon '	'Carried a gun*'	'Carried weapon at school'	'Felt unsafe at school*'	'Been threatened at school^'	'Been in fight^'	'Injured in a fight*'	Been in fight at school^'	'Physically injured by boyfriend/girlfriend*'	'Forced to have sex '	'Offered drugs at school ^'	'Has felt sad/hopeless *'	'Has considered suicide ^'	'Made a plan to commit suicide ^'	'Injured from attempted suicide'	'Does not wear sunscreen'	'Has ever smoked'	'Has smoked*'	'Smoked cigarettes at school*'	'Has ever smoked cigarettes daily'	'Used snuff*'	'Has used snuff at school*'	'Times attempted suicide *'	'Days had at least 1 drink of alcohol'	'Drank alcohol*'	'Had 5+ alcoholic drinks*'	'No milk+'	'Does not wear seatbelt'	'Ridden with drunk driver *'	'Drank alcohol at school*'	'Smoked marijuana'	'Age when first tried marijuana'	'Used marijuana*'	'Used marijuana at school*'	'Has ever used cocaine '	'Has used cocaine*'	'Has ever used heroin'	'Has ever used methamphetamines'	'Has ever used steroids'	'Has ever used injected drugs'	'Smoked cigars*'	'Has ever used ecstasy'	'Does not go to PE class+'	'Has not participated in sports^'	'Watches TV'	'Has fasted to lose weight *'	'Has taken pill to lose weight *'	'Has vomited to lose weight*'
	'Carried a weapon '	2236	763	837	292	482	1369	277	654	424	293	758	821	560	482	326	876	1734	903	915	431	645	455	327	1863	1435	1072	313	281	1126	342	1403	1420	962	395	470	268	225	445	271	165	306	461	888	930	2031	322	267	162
	'Carried a gun*'	763	774	307	135	234	509	154	286	196	154	342	287	203	201	151	314	597	333	340	192	251	219	151	648	521	439	118	158	470	188	512	522	389	216	230	157	139	214	153	111	159	212	291	288	711	128	119	81
	'Carried weapon at school'	837	307	869	176	274	556	164	319	212	179	357	379	287	256	196	356	705	412	419	252	304	221	198	727	576	462	140	162	497	221	583	594	437	248	263	169	152	270	178	130	174	263	363	388	771	174	140	98
	'Felt unsafe at school*'	292	135	176	1066	340	532	174	300	233	212	256	569	345	293	239	365	756	351	365	169	234	116	243	785	574	411	220	121	550	151	565	584	388	167	208	120	123	206	150	97	84	200	377	483	964	295	198	154
	'Been threatened at school^'	482	234	274	340	1182	751	232	434	309	252	356	589	440	373	269	427	859	459	468	270	338	193	273	914	673	512	200	164	611	206	695	713	470	231	277	167	161	283	208	137	144	270	421	472	1053	253	192	138
	'Been in fight^'	1369	509	556	532	751	4432	544	1681	748	542	1114	1675	1113	877	612	1655	3394	1626	1641	695	1094	541	616	3612	2603	1872	725	378	1996	461	2678	2701	1699	556	787	409	277	746	385	213	357	760	1768	1807	4050	678	516	328
	'Injured in a fight*'	277	154	164	174	232	544	576	319	183	140	223	294	216	200	172	216	444	261	271	151	176	119	177	461	359	290	97	94	334	129	386	396	289	152	173	112	117	185	130	99	84	166	209	232	516	121	92	73
	'Been in fight at school^'	654	286	319	300	434	1681	319	1696	350	243	520	681	469	397	297	664	1330	645	657	330	432	266	300	1359	1007	732	290	204	818	260	1077	1092	720	321	356	205	168	330	214	139	190	345	584	624	1551	277	223	149
	'Physically injured by boyfriend/girlfriend*'	424	196	212	233	309	748	183	350	1350	398	359	696	482	410	290	512	1067	525	531	252	416	170	291	1105	821	611	293	159	663	182	858	876	565	186	313	162	145	306	184	122	123	290	602	626	1216	330	252	198
	'Forced to have sex '	293	154	179	212	252	542	140	243	398	1056	285	611	465	381	282	395	860	450	456	228	378	132	284	892	642	484	257	140	538	168	709	720	453	179	284	164	138	282	160	112	88	270	460	537	943	312	238	189
	'Offered drugs at school ^'	758	342	357	256	356	1114	223	520	359	285	1975	787	521	435	291	748	1874	1390	1413	597	864	464	294	1837	1542	1271	346	240	1144	341	1628	1634	1246	427	583	313	217	520	281	177	299	516	865	836	1821	329	293	190
	'Has felt sad/hopeless *'	821	287	379	569	589	1675	294	681	696	611	787	3999	1638	1263	837	1345	2930	1359	1373	539	911	288	836	3190	2138	1438	843	241	1655	371	2132	2155	1241	359	645	296	211	616	315	165	175	573	1794	1982	3611	977	610	402
	'Has considered suicide ^'	560	203	287	345	440	1113	216	469	482	465	521	1638	2414	1428	971	786	1845	950	964	401	671	211	972	2000	1369	951	497	176	1014	264	1397	1414	837	258	470	222	176	468	256	140	135	426	1106	1218	2168	647	439	330
	'Made a plan to commit suicide ^'	482	201	256	293	373	877	200	397	410	381	435	1263	1428	1861	789	587	1423	723	736	347	538	187	791	1558	1058	738	375	151	821	227	1070	1087	651	238	380	193	160	394	237	133	125	348	831	938	1673	532	342	267
	'Injured from attempted suicide'	326	151	196	239	269	612	172	297	290	282	291	837	971	789	1097	354	871	473	484	208	346	130	1092	928	638	469	219	115	505	176	681	691	431	185	303	173	153	297	192	126	97	267	445	565	982	364	262	219
	'Does not wear sunscreen'	876	314	356	365	427	1655	216	664	512	395	748	1345	786	587	354	4425	3044	1242	1253	451	865	325	354	3229	2042	1345	1038	361	1589	276	2197	2209	1244	352	531	256	141	440	222	114	214	524	2042	2235	4107	616	416	235
	'Has ever smoked'	1734	597	705	756	859	3394	444	1330	1067	860	1874	2930	1845	1423	871	3044	8514	3306	3336	1134	2150	836	873	7381	4975	3394	1567	531	3494	645	5297	5319	2954	745	1246	536	336	1117	524	246	513	1111	3873	3946	7851	1279	963	554
	'Has smoked*'	903	333	412	351	459	1626	261	645	525	450	1390	1359	950	723	473	1242	3306	3340	3328	1143	1783	556	474	3110	2613	2052	634	318	1817	395	2693	2699	1871	492	865	415	254	807	329	188	337	781	1556	1604	3015	648	515	321
	'Smoked cigarettes at school*'	915	340	419	365	468	1641	271	657	531	456	1413	1373	964	736	484	1253	3336	3328	3372	1139	1797	561	487	3139	2633	2069	639	324	1836	406	2710	2718	1885	504	874	423	259	815	337	193	343	786	1561	1619	3041	657	522	331
	'Has ever smoked cigarettes daily'	431	192	252	169	270	695	151	330	252	228	597	539	401	347	208	451	1134	1143	1139	1148	841	250	209	1067	925	761	215	183	699	245	1011	1013	808	375	435	240	176	437	188	130	188	381	507	589	1011	260	198	143
	'Used snuff*'	645	251	304	234	338	1094	176	432	416	378	864	911	671	538	346	865	2150	1783	1797	841	2156	401	345	2044	1651	1338	412	260	1150	259	1859	1867	1246	368	682	325	222	666	254	151	253	618	1102	1165	1944	459	349	224
	'Has used snuff at school*'	455	219	221	116	193	541	119	266	170	132	464	288	211	187	130	325	836	556	561	250	401	909	131	833	711	633	114	141	532	167	642	646	452	178	239	148	130	253	180	131	553	211	369	281	838	147	142	92
	'Times attempted suicide *'	327	151	198	243	273	616	177	300	291	284	294	836	972	791	1092	354	873	474	487	209	345	131	1099	929	639	471	219	115	509	178	680	693	431	185	304	175	155	299	195	128	99	269	446	564	983	365	265	221
	'Days had at least 1 drink of alcohol'	1863	648	727	785	914	3612	461	1359	1105	892	1837	3190	2000	1558	928	3229	7381	3110	3139	1067	2044	833	929	9537	5914	3754	1670	526	3829	733	5410	5438	3011	756	1266	545	331	1143	536	240	507	1152	4317	4293	8802	1392	1023	579
	'Drank alcohol*'	1435	521	576	574	673	2603	359	1007	821	642	1542	2138	1369	1058	638	2042	4975	2613	2633	925	1651	711	639	5914	5969	3750	1081	396	3170	721	3997	4018	2587	662	1075	503	288	964	444	206	437	1007	2686	2644	5479	992	788	447
	'Had 5+ alcoholic drinks*'	1072	439	462	411	512	1872	290	732	611	484	1271	1438	951	738	469	1345	3394	2052	2069	761	1338	633	471	3754	3750	3831	677	331	2414	593	2916	2932	2047	574	951	477	282	858	388	205	396	888	1715	1658	3501	719	581	345
	'No milk+'	313	118	140	220	200	725	97	290	293	257	346	843	497	375	219	1038	1567	634	639	215	412	114	219	1670	1081	677	2446	173	838	163	1075	1083	580	158	245	123	76	215	114	62	72	241	1242	1364	2166	408	269	175
	'Does not wear seatbelt'	281	158	162	121	164	378	94	204	159	140	240	241	176	151	115	361	531	318	324	183	260	141	115	526	396	331	173	703	401	126	435	445	310	154	189	129	107	179	118	84	107	183	278	357	615	134	86	72
	'Ridden with drunk driver *'	1126	470	497	550	611	1996	334	818	663	538	1144	1655	1014	821	505	1589	3494	1817	1836	699	1150	532	509	3829	3170	2414	838	401	4408	523	2786	2807	1838	554	881	435	285	785	383	203	343	786	1840	1933	4034	763	593	372
	'Drank alcohol at school*'	342	188	221	151	206	461	129	260	182	168	341	371	264	227	176	276	645	395	406	245	259	167	178	733	721	593	163	126	523	756	613	627	492	306	258	180	144	261	160	118	139	247	265	325	689	177	159	116
	'Smoked marijuana'	1403	512	583	565	695	2678	386	1077	858	709	1628	2132	1397	1070	681	2197	5297	2693	2710	1011	1859	642	680	5410	3997	2916	1075	435	2786	613	5892	5862	3218	809	1231	541	330	1124	456	243	401	1105	2668	2747	5389	931	729	437
	'Age when first tried marijuana'	1420	522	594	584	713	2701	396	1092	876	720	1634	2155	1414	1087	691	2209	5319	2699	2718	1013	1867	646	693	5438	4018	2932	1083	445	2807	627	5862	5932	3204	813	1239	549	342	1133	465	248	403	1120	2672	2759	5421	945	737	444
	'Used marijuana*'	962	389	437	388	470	1699	289	720	565	453	1246	1241	837	651	431	1244	2954	1871	1885	808	1246	452	431	3011	2587	2047	580	310	1838	492	3218	3204	3224	809	913	490	285	843	349	201	295	855	1400	1544	2936	578	470	295
	'Used marijuana at school*'	395	216	248	167	231	556	152	321	186	179	427	359	258	238	185	352	745	492	504	375	368	178	185	756	662	574	158	154	554	306	809	813	809	822	370	262	182	351	176	141	141	322	285	368	731	185	144	103
	'Has ever used cocaine '	470	230	263	208	277	787	173	356	313	284	583	645	470	380	303	531	1246	865	874	435	682	239	304	1266	1075	951	245	189	881	258	1231	1239	913	370	1335	582	302	780	263	216	173	636	609	694	1201	328	271	193
	'Has used cocaine*'	268	157	169	120	167	409	112	205	162	164	313	296	222	193	173	256	536	415	423	240	325	148	175	545	503	477	123	129	435	180	541	549	490	262	582	585	214	424	183	154	119	341	229	292	523	181	155	123
	'Has ever used heroin'	225	139	152	123	161	277	117	168	145	138	217	211	176	160	153	141	336	254	259	176	222	130	155	331	288	282	76	107	285	144	330	342	285	182	302	214	384	331	188	212	104	269	146	169	330	131	119	110
	'Has ever used methamphetamines'	445	214	270	206	283	746	185	330	306	282	520	616	468	394	297	440	1117	807	815	437	666	253	299	1143	964	858	215	179	785	261	1124	1133	843	351	780	424	331	1226	302	237	186	609	551	627	1088	338	282	203
	'Has ever used steroids'	271	153	178	150	208	385	130	214	184	160	281	315	256	237	192	222	524	329	337	188	254	180	195	536	444	388	114	118	383	160	456	465	349	176	263	183	188	302	614	195	138	267	240	238	546	192	178	138
	'Has ever used injected drugs'	165	111	130	97	137	213	99	139	122	112	177	165	140	133	126	114	246	188	193	130	151	131	128	240	206	205	62	84	203	118	243	248	201	141	216	154	212	237	195	288	107	195	98	130	248	96	94	90
	'Smoked cigars*'	306	159	174	84	144	357	84	190	123	88	299	175	135	125	97	214	513	337	343	188	253	553	99	507	437	396	72	107	343	139	401	403	295	141	173	119	104	186	138	107	555	150	217	167	509	93	98	65
	'Has ever used ecstasy'	461	212	263	200	270	760	166	345	290	270	516	573	426	348	267	524	1111	781	786	381	618	211	269	1152	1007	888	241	183	786	247	1105	1120	855	322	636	341	269	609	267	195	150	1222	563	614	1106	284	247	162
	'Does not go to PE class+'	888	291	363	377	421	1768	209	584	602	460	865	1794	1106	831	445	2042	3873	1556	1561	507	1102	369	446	4317	2686	1715	1242	278	1840	265	2668	2672	1400	285	609	229	146	551	240	98	217	563	6044	3405	5522	763	546	302
	'Has not participated in sports^'	930	288	388	483	472	1807	232	624	626	537	836	1982	1218	938	565	2235	3946	1604	1619	589	1165	281	564	4293	2644	1658	1364	357	1933	325	2747	2759	1544	368	694	292	169	627	238	130	167	614	3405	6103	5618	820	539	322
	'Watches TV'	2031	711	771	964	1053	4050	516	1551	1216	943	1821	3611	2168	1673	982	4107	7851	3015	3041	1011	1944	838	983	8802	5479	3501	2166	615	4034	689	5389	5421	2936	731	1201	523	330	1088	546	248	509	1106	5522	5618	12368	1578	1105	626
	'Has fasted to lose weight *'	322	128	174	295	253	678	121	277	330	312	329	977	647	532	364	616	1279	648	657	260	459	147	365	1392	992	719	408	134	763	177	931	945	578	185	328	181	131	338	192	96	93	284	763	820	1578	1750	564	429
	'Has taken pill to lose weight *'	267	119	140	198	192	516	92	223	252	238	293	610	439	342	262	416	963	515	522	198	349	142	265	1023	788	581	269	86	593	159	729	737	470	144	271	155	119	282	178	94	98	247	546	539	1105	564	1215	331
	'Has vomited to lose weight*'	162	81	98	154	138	328	73	149	198	189	190	402	330	267	219	235	554	321	331	143	224	92	221	579	447	345	175	72	372	116	437	444	295	103	193	123	110	203	138	90	65	162	302	322	626	429	331	714
	'No fruit juice+'	361	128	177	183	189	632	93	260	218	192	304	658	447	356	220	871	1362	570	577	227	409	147	218	1450	864	565	593	176	672	120	905	909	518	146	229	119	87	224	119	77	96	193	1122	1260	1994	315	197	133
	'No fruit+'	359	128	160	169	210	678	101	278	240	183	323	651	441	340	217	914	1394	564	568	213	395	145	217	1456	870	563	636	175	691	127	957	957	523	157	229	103	93	208	103	70	101	201	1111	1253	1915	288	176	128
	'No green salad+'	818	286	310	363	392	1575	197	608	528	387	662	1386	861	653	407	1961	2934	1116	1120	405	761	285	407	3254	1943	1167	1057	304	1508	248	2114	2127	1177	319	457	222	132	403	181	99	180	390	2110	2401	4293	557	358	214
	'No potatoes+'	570	185	227	308	326	1191	162	474	361	333	514	1145	731	542	329	1524	2412	884	891	289	581	196	329	2651	1608	1011	948	239	1228	199	1674	1679	884	229	363	168	108	312	164	77	122	322	1787	2010	3512	550	342	241
	'No carrots'	1189	390	457	550	595	2354	286	902	747	597	1038	2177	1276	960	579	2847	4725	1858	1875	624	1231	459	579	5182	3248	2043	1617	428	2448	389	3312	3327	1805	434	711	292	183	619	301	133	267	645	3428	3588	6722	943	625	335
	'No vegetables+'	373	135	156	215	218	773	116	340	297	221	361	700	455	354	243	1048	1481	607	610	217	396	154	242	1532	989	669	620	228	793	148	1089	1089	628	195	282	148	81	232	120	67	98	230	1034	1207	2026	354	201	140
	'Has driven while drinking*'	607	308	302	227	314	934	191	389	340	277	718	635	406	352	241	660	1566	1010	1024	440	704	381	243	1699	1668	1454	324	221	1335	359	1411	1417	1049	369	558	308	197	491	250	156	265	532	806	737	1593	306	310	159
[truncated: 7 more columns]

## Sheet: Table S2B
	2011	'Carried a weapon '	'Carried a gun*'	'Carried weapon at school'	'Felt unsafe at school*'	'Been threatened at school^'	'Been in fight^'	'Injured in a fight*'	'Been in fight at school^'	'Physically injured by boyfriend/girlfriend*'	'Forced to have sex '	'Offered drugs at school ^'	'Has felt sad/hopeless *'	'Has considered suicide ^'	'Made a plan to commit suicide ^'	'Injured from attempted suicide'	'Does not wear sunscreen'	'Has ever smoked'	'Has smoked*'	'Smoked cigarettes at school*'	'Has ever smoked cigarettes daily'	'Used snuff*'	'Has used snuff at school*'	'Times attempted suicide *'	'Days had at least 1 drink of alcohol'	'Drank alcohol*'	'Had 5+ alcoholic drinks*'	'No milk+'	'Does not wear seatbelt'	'Ridden with drunk driver *'	'Drank alcohol at school*'	'Smoked marijuana'	'Age when first tried marijuana'	'Used marijuana*'	'Used marijuana at school*'	'Has ever used cocaine '	'Has used cocaine*'	'Has ever used heroin'	'Has ever used methamphetamines'	'Has ever used steroids'	'Has ever used injected drugs'	'Smoked cigars*'	'Has ever used ecstasy'	'Does not go to PE class+'	'Has not participated in sports^'	'Watches TV'	'Has fasted to lose weight *'	'Has taken pill to lose weight *'	'Has vomited to lose weight*'
	'Carried a weapon '	12570	12037	12312	11929	11997	9116	11657	11371	11457	11559	10781	8981	10780	11143	9937	5177	6404	10565	9861	11616	10592	11805	10343	3775	7574	10095	8113	12006	9510	11932	7680	7701	9934	11568	11862	11677	11410	11996	11892	11385	11183	11012	5973	6631	1422	10877	11792	11864
	'Carried a gun*'	12037	13747	13213	12966	12935	9390	12889	12181	12412	12565	11774	9670	11615	11984	10758	5643	6791	11171	10677	12579	11684	12917	11264	3932	7904	10728	9165	13086	10190	12906	8047	8069	10529	12477	12812	12915	12865	13278	12922	12699	12332	12360	6630	7315	1560	11849	12861	12916
	'Carried weapon at school'	12312	13213	14160	13346	13327	9642	13012	12542	12745	12961	12095	10019	12027	12399	11077	5652	6996	11518	10970	12927	12001	13306	11531	4033	8119	11055	9209	13464	10465	13304	8282	8309	10855	12868	13187	13043	12998	13675	13320	13022	12687	12464	6826	7523	1584	12189	13243	13315
	'Felt unsafe at school*'	11929	12966	13346	14301	13516	9669	13179	12636	12897	13144	11869	10268	12166	12540	11287	5745	6878	11540	10806	13015	11852	13084	11747	3942	8123	11047	9378	13593	10540	13339	8255	8279	10833	12902	13248	13136	12899	13495	13424	12892	12514	12289	6841	7621	1610	12377	13399	13475
	'Been threatened at school^'	11997	12935	13327	13516	14176	9738	13096	12615	12857	13058	11847	10203	12126	12484	11176	5679	6879	11504	10738	12915	11798	13027	11633	3970	8141	11046	9262	13495	10511	13286	8281	8307	10833	12850	13199	13063	12794	13431	13347	12819	12416	12239	6786	7510	1588	12290	13303	13374
	'Been in fight^'	9116	9390	9642	9669	9738	10079	9588	10074	9359	9415	8757	7524	8800	9024	8185	4318	5484	8743	8152	9392	8568	9462	8509	3332	6487	8400	6604	9631	7909	9685	6689	6704	8354	9397	9629	9384	9150	9669	9587	9112	8945	8911	4675	5162	1203	8875	9555	9591
	'Injured in a fight*'	11657	12889	13012	13179	13096	9588	13944	12428	12570	12835	11546	9923	11822	12186	10946	5840	6850	11212	10426	12615	11844	12735	11400	3946	7939	10808	9538	13601	10547	13039	8097	8123	10585	12589	12961	12988	12695	13180	13096	12893	12111	12508	6716	7442	1574	12039	13063	13136
	'Been in fight at school^'	11371	12181	12542	12636	12615	10074	12428	13319	12080	12259	11200	9542	11361	11701	10559	5465	6555	10945	10213	12207	11085	12300	10981	3804	7778	10483	8714	12687	9936	12604	7976	7999	10352	12204	12442	12295	12027	12658	12583	12028	11705	11541	6249	6948	1544	11523	12518	12570
	'Physically injured by boyfriend/girlfriend*'	11457	12412	12745	12897	12857	9359	12570	12080	13674	12765	11433	9866	11729	12068	10809	5569	6715	11127	10414	12467	11401	12531	11237	3860	7934	10699	9039	12999	10158	12812	8078	8099	10480	12386	12705	12596	12344	12937	12868	12348	11987	11815	6611	7310	1516	11873	12850	12915
	'Forced to have sex '	11559	12565	12961	13144	13058	9415	12835	12259	12765	13927	11580	10127	12016	12339	11049	5592	6849	11329	10578	12667	11665	12740	11482	3937	7980	10817	9195	13282	10325	13036	8194	8216	10635	12593	12952	12804	12539	13159	13092	12611	12164	12082	6737	7475	1507	12127	13096	13166
	'Offered drugs at school ^'	10781	11774	12095	11869	11847	8757	11546	11200	11433	11580	12639	9051	10747	11051	10188	5223	7030	11062	10581	11817	11423	12152	10353	3912	7727	10337	8422	11966	9552	11960	7975	8004	10226	11945	11932	12099	11641	12242	12261	12019	11883	11325	6212	6816	1447	11024	11890	11938
	'Has felt sad/hopeless *'	8981	9670	10019	10268	10203	7524	9923	9542	9866	10127	9051	10732	10078	10125	8815	4338	5574	8941	8351	9803	9092	9793	9149	3354	6496	8526	7121	10230	8121	10099	6552	6574	8346	9742	10033	9861	9634	10170	10124	9722	9360	9360	5298	5979	1152	9726	10152	10242
	'Has considered suicide ^'	10780	11615	12027	12166	12126	8800	11822	11361	11729	12016	10747	10078	12869	12301	10697	5160	6353	10536	9826	11707	10756	11759	11120	3764	7515	10058	8402	12209	9538	12077	7660	7684	9883	11642	11984	11814	11559	12181	12091	11580	11213	11134	6228	6955	1393	11418	12102	12225
	'Made a plan to commit suicide ^'	11143	11984	12399	12540	12484	9024	12186	11701	12068	12339	11051	10125	12301	13263	10923	5306	6492	10817	10094	12060	11065	12133	11356	3803	7661	10341	8673	12586	9784	12430	7829	7851	10154	11988	12344	12190	11928	12534	12470	11944	11569	11465	6381	7143	1432	11685	12473	12606
	'Injured from attempted suicide'	9937	10758	11077	11287	11176	8185	10946	10559	10809	11049	10188	8815	10697	10923	11858	5119	6041	9724	9090	10865	10179	10853	11780	3284	6852	9276	8168	11312	8828	11189	7030	7047	9155	11105	11073	11271	10713	11256	11507	11028	10679	10250	5688	6435	1291	10462	11201	11292
	'Does not wear sunscreen'	5177	5643	5652	5745	5679	4318	5840	5465	5569	5592	5223	4338	5160	5306	5119	6091	3491	4988	4852	5793	5414	5528	5205	1808	3579	4779	5062	5991	4738	5759	3786	3789	4782	5736	5709	5878	5793	5731	5902	5827	5690	5499	3135	3715	669	5359	5774	5803
	'Has ever smoked'	6404	6791	6996	6878	6879	5484	6850	6555	6715	6849	7030	5574	6353	6492	6041	3491	7209	7190	7153	7172	7166	7057	6133	3253	5294	6484	5029	7049	6071	6953	5874	5884	6516	6964	7035	6968	6961	7064	7064	7078	7107	6909	3752	4152	809	6495	6914	6927
	'Has smoked*'	10565	11171	11518	11540	11504	8743	11212	10945	11127	11329	11062	8941	10536	10817	9724	4988	7190	12212	11382	11644	10819	11602	10119	3953	7964	10361	7902	11590	9481	11627	8190	8216	10257	11304	11709	11369	11019	11682	11556	10994	10884	10846	5975	6635	1387	10743	11570	11603
	'Smoked cigarettes at school*'	9861	10677	10970	10806	10738	8152	10426	10213	10414	10578	10581	8351	9826	10094	9090	4852	7153	11382	11388	11369	10339	11049	9522	3777	7434	9663	7386	10794	8853	10852	7661	7683	9588	10527	10915	10621	10970	11117	10757	10494	10846	10345	5663	6278	1289	10070	10808	10851
	'Has ever smoked cigarettes daily'	11616	12579	12927	13015	12915	9392	12615	12207	12467	12667	11817	9803	11707	12060	10865	5793	7172	11644	11369	13803	11816	12820	11364	3902	8041	10907	9062	13085	10268	13013	8247	8270	10747	12648	12903	12778	12961	13079	12979	12482	12750	12008	6723	7457	1554	12011	12966	13072
	'Used snuff*'	10592	11684	12001	11852	11798	8568	11844	11085	11401	11665	11423	9092	10756	11065	10179	5414	7166	10819	10339	11816	12630	11994	10338	3845	7412	10083	8714	12306	9651	11839	7740	7766	9920	11815	11906	12038	11625	12228	12216	12335	11761	11627	6317	7026	1379	11035	11887	11948
	'Has used snuff at school*'	11805	12917	13306	13084	13027	9462	12735	12300	12531	12740	12152	9793	11759	12133	10853	5528	7057	11602	11049	12820	11994	13961	11300	4040	8143	11073	8979	13218	10344	13096	8276	8306	10791	12664	13061	12868	12806	13494	13149	12831	12947	12307	6702	7339	1601	12034	13116	13175
	'Times attempted suicide *'	10343	11264	11531	11747	11633	8509	11400	10981	11237	11482	10353	9149	11120	11356	11780	5205	6133	10119	9522	11364	10338	11300	12335	3455	7152	9670	8313	11768	9193	11619	7305	7323	9525	11218	11518	11447	11230	11711	11634	11210	10860	10735	5891	6662	1353	10923	11638	11725
	'Days had at least 1 drink of alcohol'	3775	3932	4033	3942	3970	3332	3946	3804	3860	3937	3912	3354	3764	3803	3284	1808	3253	3953	3777	3902	3845	4040	3455	4108	4095	4087	2702	4013	3721	4083	3680	3684	3914	3907	4058	3868	3840	4065	3936	3922	3782	3992	2118	2158	536	3732	3947	3948
	'Drank alcohol*'	7574	7904	8119	8123	8141	6487	7939	7778	7934	7980	7727	6496	7515	7661	6852	3579	5294	7964	7434	8041	7412	8143	7152	4095	8502	8480	5558	8143	7270	8474	6483	6504	7779	8044	8285	7955	7746	8212	8108	7693	7598	7744	4127	4498	1022	7581	8142	8148
	'Had 5+ alcoholic drinks*'	10095	10728	11055	11047	11046	8400	10808	10483	10699	10817	10337	8526	10058	10341	9276	4779	6484	10361	9663	10907	10083	11073	9670	4087	8480	11688	7620	11160	9405	11388	7956	7984	9967	10891	11252	10910	10587	11227	11098	10591	10404	10487	5650	6173	1354	10266	11096	11134
	'No milk+'	8113	9165	9209	9378	9262	6604	9538	8714	9039	9195	8422	7121	8402	8673	8168	5062	5029	7902	7386	9062	8714	8979	8313	2702	5558	7620	10014	9781	7525	9317	5748	5759	7523	9251	9241	9622	9132	9423	9650	9564	8904	8973	5189	5835	1050	8799	9473	9525
	'Does not wear seatbelt'	12006	13086	13464	13593	13495	9631	13601	12687	12999	13282	11966	10230	12209	12586	11312	5991	7049	11590	10794	13085	12306	13218	11768	4013	8143	11160	9781	14523	10918	13482	8313	8336	10926	13041	13413	13287	12989	13661	13575	13385	12597	12747	7055	7780	1612	12476	13557	13631
	'Ridden with drunk driver *'	9510	10190	10465	10540	10511	7909	10547	9936	10158	10325	9552	8121	9538	9784	8828	4738	6071	9481	8853	10268	9651	10344	9193	3721	7270	9405	7525	10918	11111	10565	7065	7088	9002	10214	10549	10305	10044	10566	10487	10285	9792	10063	5399	5937	1288	9723	10485	10553
	'Drank alcohol at school*'	11932	12906	13304	13339	13286	9685	13039	12604	12812	13036	11960	10099	12077	12430	11189	5759	6953	11627	10852	13013	11839	13096	11619	4083	8474	11388	9317	13482	10565	14162	8515	8542	11101	13110	13318	13187	12838	13508	13442	12863	12494	12352	6780	7544	1619	12295	13329	13411
	'Smoked marijuana'	7680	8047	8282	8255	8281	6689	8097	7976	8078	8194	7975	6552	7660	7829	7030	3786	5874	8190	7661	8247	7740	8276	7305	3680	6483	7956	5748	8313	7065	8515	8703	8692	8678	8428	8606	8219	8002	8477	8367	7941	7806	8064	4276	4730	1035	7688	8300	8308
	'Age when first tried marijuana'	7701	8069	8309	8279	8307	6704	8123	7999	8099	8216	8004	6574	7684	7851	7047	3789	5884	8216	7683	8270	7766	8306	7323	3684	6504	7984	5759	8336	7088	8542	8692	8729	8710	8460	8612	8248	8001	8483	8396	7971	7829	8071	4290	4749	1041	7711	8327	8332
	'Used marijuana*'	9934	10529	10855	10833	10833	8354	10585	10352	10480	10635	10226	8346	9883	10154	9155	4782	6516	10257	9588	10747	9920	10791	9525	3914	7779	9967	7523	10926	9002	11101	8678	8710	11440	11087	11099	10766	10450	11070	10936	10421	10177	10369	5495	6140	1332	10031	10844	10896
	'Used marijuana at school*'	11568	12477	12868	12902	12850	9397	12589	12204	12386	12593	11945	9742	11642	11988	11105	5736	6964	11304	10527	12648	11815	12664	11218	3907	8044	10891	9251	13041	10214	13110	8428	8460	11087	13691	12939	13134	12411	13094	13377	12809	12404	11996	6644	7353	1534	11865	12896	12975
	'Has ever used cocaine '	11862	12812	13187	13248	13199	9629	12961	12442	12705	12952	11932	10033	11984	12344	11073	5709	7035	11709	10915	12903	11906	13061	11518	4058	8285	11252	9241	13413	10549	13318	8606	8612	11099	12939	14055	13339	12885	13622	13382	12854	12384	12581	6786	7526	1595	12213	13267	13324
	'Has used cocaine*'	11677	12915	13043	13136	13063	9384	12988	12295	12596	12804	12099	9861	11814	12190	11271	5878	6968	11369	10621	12778	12038	12868	11447	3868	7955	10910	9622	13287	10305	13187	8219	8248	10766	13134	13339	13964	12940	13390	13631	13140	12655	12452	6818	7545	1575	12132	13165	13217
	'Has ever used heroin'	11410	12865	12998	12899	12794	9150	12695	12027	12344	12539	11641	9634	11559	11928	10713	5793	6961	11019	10970	12961	11625	12806	11230	3840	7746	10587	9132	12989	10044	12838	8002	8001	10450	12411	12885	12940	13660	13397	12964	12769	12742	12395	6663	7384	1542	11874	12871	12954
	'Has ever used methamphetamines'	11996	13278	13675	13495	13431	9669	13180	12658	12937	13159	12242	10170	12181	12534	11256	5731	7064	11682	11117	13079	12228	13494	11711	4065	8212	11227	9423	13661	10566	13508	8477	8483	11070	13094	13622	13390	13397	14365	13652	13356	12845	12887	6967	7686	1620	12435	13531	13596
	'Has ever used steroids'	11892	12922	13320	13424	13347	9587	13096	12583	12868	13092	12261	10124	12091	12470	11507	5902	7064	11556	10757	12979	12216	13149	11634	3936	8108	11098	9650	13575	10487	13442	8367	8396	10936	13377	13382	13631	12964	13652	14280	13393	12889	12418	6944	7651	1611	12384	13478	13547
	'Has ever used injected drugs'	11385	12699	13022	12892	12819	9112	12893	12028	12348	12611	12019	9722	11580	11944	11028	5827	7078	10994	10494	12482	12335	12831	11210	3922	7693	10591	9564	13385	10285	12863	7941	7971	10421	12809	12854	13140	12769	13356	13393	13719	12644	12521	6811	7463	1534	11947	12933	13013
	'Smoked cigars*'	11183	12332	12687	12514	12416	8945	12111	11705	11987	12164	11883	9360	11213	11569	10679	5690	7107	10884	10846	12750	11761	12947	10860	3782	7598	10404	8904	12597	9792	12494	7806	7829	10177	12404	12384	12655	12742	12845	12889	12644	13325	11703	6536	7183	1497	11536	12516	12592
	'Has ever used ecstasy'	11012	12360	12464	12289	12239	8911	12508	11541	11815	12082	11325	9360	11134	11465	10250	5499	6909	10846	10345	12008	11627	12307	10735	3992	7744	10487	8973	12747	10063	12352	8064	8071	10369	11996	12581	12452	12395	12887	12418	12521	11703	13042	6436	7102	1465	11409	12338	12386
	'Does not go to PE class+'	5973	6630	6826	6841	6786	4675	6716	6249	6611	6737	6212	5298	6228	6381	5688	3135	3752	5975	5663	6723	6317	6702	5891	2118	4127	5650	5189	7055	5399	6780	4276	4290	5495	6644	6786	6818	6663	6967	6944	6811	6536	6436	7428	4715	767	6484	6995	7016
	'Has not participated in sports^'	6631	7315	7523	7621	7510	5162	7442	6948	7310	7475	6816	5979	6955	7143	6435	3715	4152	6635	6278	7457	7026	7339	6662	2158	4498	6173	5835	7780	5937	7544	4730	4749	6140	7353	7526	7545	7384	7686	7651	7463	7183	7102	4715	8185	858	7205	7711	7779
	'Watches TV'	1422	1560	1584	1610	1588	1203	1574	1544	1516	1507	1447	1152	1393	1432	1291	669	809	1387	1289	1554	1379	1601	1353	536	1022	1354	1050	1612	1288	1619	1035	1041	1332	1534	1595	1575	1542	1620	1611	1534	1497	1465	767	858	1744	1436	1607	1609
	'Has fasted to lose weight *'	10877	11849	12189	12377	12290	8875	12039	11523	11873	12127	11024	9726	11418	11685	10462	5359	6495	10743	10070	12011	11035	12034	10923	3732	7581	10266	8799	12476	9723	12295	7688	7711	10031	11865	12213	12132	11874	12435	12384	11947	11536	11409	6484	7205	1436	13150	12692	12801
	'Has taken pill to lose weight *'	11792	12861	13243	13399	13303	9555	13063	12518	12850	13096	11890	10152	12102	12473	11201	5774	6914	11570	10808	12966	11887	13116	11638	3947	8142	11096	9473	13557	10485	13329	8300	8327	10844	12896	13267	13165	12871	13531	13478	12933	12516	12338	6995	7711	1607	12692	14309	13830
	'Has vomited to lose weight*'	11864	12916	13315	13475	13374	9591	13136	12570	12915	13166	11938	10242	12225	12606	11292	5803	6927	11603	10851	13072	11948	13175	11725	3948	8148	11134	9525	13631	10553	13411	8308	8332	10896	12975	13324	13217	12954	13596	13547	13013	12592	12386	7016	7779	1609	12801	13830	14387
	'No fruit juice+'	9717	10654	10996	11107	11012	7726	11111	10318	10642	10870	9775	8347	10002	10323	9242	5110	5750	9444	8829	10764	10117	10833	9610	3178	6491	8992	8356	11610	8773	11033	6700	6724	8839	10676	10973	10919	10697	11216	11166	11029	10379	10450	6062	6782	1278	10400	11263	11348
	'No fruit+'	10500	11465	11817	11954	11871	8398	11961	11157	11447	11707	10558	8978	10739	11094	9981	5526	6237	10198	9539	11600	10890	11663	10375	3437	7057	9750	8981	12456	9505	11888	7280	7303	9576	11493	11799	11713	11517	12052	12013	11846	11186	11225	6407	7222	1388	11140	12105	12201
	'No green salad+'	7182	7851	8100	8185	8119	5747	8188	7607	7827	7989	7205	6146	7379	7618	6822	4087	4281	6934	6471	7939	7420	7932	7084	2351	4736	6572	6284	8553	6455	8130	4992	5009	6543	7847	8080	8000	7840	8221	8197	8079	7614	7644	4511	5150	979	7601	8238	8325
	'No potatoes+'	7740	8563	8840	8971	8879	6151	8979	8254	8591	8787	7820	6747	8087	8342	7514	4322	4565	7536	7042	8658	8139	8656	7791	2548	5200	7194	6849	9374	7080	8884	5359	5378	7077	8609	8820	8792	8620	9040	9020	8915	8358	8362	4926	5602	1012	8363	9103	9164
	'No carrots'	5325	5893	6077	6172	6116	4309	6159	5704	5934	6077	5459	4680	5603	5770	5202	3234	3257	5248	4934	6029	5659	5992	5377	1835	3629	4961	4909	6471	4930	6125	3803	3816	4923	5937	6060	6053	5945	6206	6210	6123	5814	5751	3526	3954	785	5781	6271	6309
	'No vegetables+'	9782	10670	10983	11107	10999	7849	11107	10354	10655	10852	9777	8311	9964	10299	9282	5217	5791	9483	8854	10758	10082	10812	9653	3206	6619	9087	8410	11587	8868	11040	6770	6789	8924	10676	10971	10881	10668	11196	11127	10964	10322	10435	5934	6747	1299	10344	11241	11306
	'Has driven while drinking*'	11712	12658	13005	13050	13001	9498	12740	12241	12537	12713	11752	9838	11745	12104	10874	5593	6947	11523	10764	12694	11618	12832	11306	4099	8482	11251	9042	13219	10693	13086	8407	8430	10880	12643	13012	12822	12499	13156	13041	12500	12200	12085	6677	7287	1577	11956	13003	13057
	2009	'Carried a weapon '	'Carried a gun*'	'Carried weapon at school'	'Felt unsafe at school*'	'Been threatened at school^'	'Been in fight^'	'Injured in a fight*'	'Been in fight at school^'	'Physically injured by boyfriend/girlfriend*'	'Forced to have sex '	'Offered drugs at school ^'	'Has felt sad/hopeless *'	'Has considered suicide ^'	'Made a plan to commit suicide ^'	'Injured from attempted suicide'	'Does not wear sunscreen'	'Has ever smoked'	'Has smoked*'	'Smoked cigarettes at school*'	'Has ever smoked cigarettes daily'	'Used snuff*'	'Has used snuff at school*'	'Times attempted suicide *'	'Days had at least 1 drink of alcohol'	'Drank alcohol*'	'Had 5+ alcoholic drinks*'	'No milk+'	'Does not wear seatbelt'	'Ridden with drunk driver *'	'Drank alcohol at school*'	'Smoked marijuana'	'Age when first tried marijuana'	'Used marijuana*'	'Used marijuana at school*'	'Has ever used cocaine '	'Has used cocaine*'	'Has ever used heroin'	'Has ever used methamphetamines'	'Has ever used steroids'	'Has ever used injected drugs'	'Smoked cigars*'	'Has ever used ecstasy'	'Does not go to PE class+'	'Has not participated in sports^'	'Watches TV'	'Has fasted to lose weight *'	'Has taken pill to lose weight *'	'Has vomited to lose weight*'
	'Carried a weapon '	13398	12910	13389	12827	12754	9819	12624	12130	12093	11973	11565	9751	11528	11932	11246	6472	7453	11078	10924	12625	11622	12666	11315	3857	7740	10565	10706	12992	9911	12756	8777	8791	11017	12830	12673	12544	12700	13013	13120	13076	12804	12410	6956	7079	1276	11851	12591	12690
	'Carried a gun*'	12910	14713	14098	14000	13797	10194	14081	13008	13130	13103	12851	10575	12559	12976	12308	7199	7804	11741	11710	13828	13033	13620	12386	3923	8039	11199	11826	14361	10564	13870	9171	9186	11740	13921	13734	14209	14406	14188	14328	14456	14009	13813	7881	8044	1402	12931	13777	13921
	'Carried weapon at school'	13389	14098	15303	14582	14350	10556	14279	13548	13641	13625	12891	11058	13097	13548	12765	7216	8082	12285	12116	14272	13115	14175	12847	4101	8406	11688	12284	14778	11012	14428	9587	9606	12228	14495	14270	14236	14444	14741	14884	14869	14440	14002	7990	8131	1456	13466	14326	14459
	'Felt unsafe at school*'	12827	14000	14582	15416	14447	10491	14373	13547	13725	13740	12847	11265	13210	13625	12898	7244	7998	12206	12045	14270	13079	14116	12977	4014	8295	11586	12397	14836	10982	14425	9487	9505	12152	14486	14266	14292	14492	14761	14930	14920	14408	13991	8023	8236	1464	13632	14435	14565
	'Been threatened at school^'	12754	13797	14350	14447	15049	10493	14105	13391	13480	13460	12643	11037	12949	13375	12621	7081	7923	12045	11884	14006	12866	13878	12703	4027	8213	11453	12090	14514	10809	14162	9416	9433	12000	14209	14024	14018	14209	14485	14628	14623	14140	13770	7830	7979	1428	13309	14111	14248
	'Been in fight^'	9819	10194	10556	10491	10493	10844	10477	10749	9949	9822	9508	8205	9516	9804	9327	5514	6438	9250	9118	10289	9540	10260	9383	3472	6692	8851	8711	10529	8326	10432	7658	7670	9289	10482	10394	10209	10316	10599	10667	10617	10356	10172	5461	5625	1103	9719	10254	10345
	'Injured in a fight*'	12624	14081	14279	14373	14105	10477	15095	13488	13538	13449	13038	11017	13008	13433	12709	7311	7855	12005	11838	14090	13276	13967	12785	3968	8148	11393	12136	14525	10767	14249	9343	9357	11931	14300	14036	14462	14578	14506	14652	14641	14244	14117	8090	8204	1441	13387	14245	14385
	'Been in fight at school^'	12130	13008	13548	13547	13391	10749	13488	14168	12803	12677	12081	10435	12298	12686	12032	6862	7607	11466	11310	13364	12249	13240	12112	3853	7844	10879	11377	13676	10289	13522	9080	9095	11456	13579	13264	13291	13378	13684	13816	13780	13491	13006	7326	7488	1397	12609	13392	13518
	'Physically injured by boyfriend/girlfriend*'	12093	13130	13641	13725	13480	9949	13538	12803	14424	13132	12197	10766	12576	12960	12174	6956	7653	11555	11407	13499	12489	13369	12247	3911	7936	10991	11665	13900	10404	13620	9141	9158	11529	13680	13448	13515	13609	13869	14006	14002	13632	13193	7627	7692	1366	12862	13632	13767
	'Forced to have sex '	11973	13103	13625	13740	13460	9822	13449	12677	13132	14450	12068	10710	12553	12916	12184	6916	7688	11569	11417	13426	12404	13257	12266	3918	7916	10964	11749	13915	10385	13574	9093	9112	11503	13590	13460	13421	13631	13913	14033	14045	13536	13204	7657	7759	1345	12833	13582	13725
	'Offered drugs at school ^'	11565	12851	12891	12847	12643	9508	13038	12081	12197	12068	13499	9936	11717	12085	11386	6709	7801	11668	11644	13059	12438	12891	11458	3926	7962	10868	10837	13153	9985	12934	9110	9129	11438	13028	12813	13242	13275	13133	13214	13320	13160	12897	7351	7403	1336	12045	12805	12910
	'Has felt sad/hopeless *'	9751	10575	11058	11265	11037	8205	11017	10435	10766	10710	9936	11707	10992	11111	10208	5601	6496	9562	9435	10988	10192	10785	10282	3430	6663	9029	9493	11259	8563	11093	7537	7553	9436	11116	10968	10967	11035	11289	11362	11360	11023	10746	6325	6491	1082	10773	11151	11281
	'Has considered suicide ^'	11528	12559	13097	13210	12949	9516	13008	12298	12576	12553	11717	10992	13871	13349	12280	6569	7393	11162	11023	12985	12020	12817	12362	3827	7623	10532	11165	13338	9916	13112	8700	8716	11025	13125	12945	13001	13093	13338	13451	13456	13094	12698	7374	7537	1299	12561	13137	13300
	'Made a plan to commit suicide ^'	11932	12976	13548	13625	13375	9804	13433	12686	12960	12916	12085	11111	13349	14340	12546	6772	7582	11492	11342	13414	12379	13238	12631	3883	7825	10837	11525	13783	10232	13545	8937	8955	11368	13565	13345	13408	13512	13779	13909	13906	13522	13104	7585	7768	1346	12934	13570	13728
	'Injured from attempted suicide'	11246	12308	12765	12898	12621	9327	12709	12032	12174	12184	11386	10208	12280	12546	13466	6596	7138	10829	10702	12639	11644	12476	13456	3496	7363	10196	10948	13002	9688	12807	8421	8426	10735	12833	12607	12676	12779	13001	13125	13122	12748	12377	7101	7294	1246	12182	12798	12942
	'Does not wear sunscreen'	6472	7199	7216	7244	7081	5514	7311	6862	6956	6916	6709	5601	6569	6772	6596	7637	4341	6147	6136	7199	6870	7035	6632	2106	4267	5830	6470	7491	5561	7255	5084	5091	6243	7273	7102	7371	7425	7323	7381	7457	7250	7130	4404	4610	725	6845	7241	7290
	'Has ever smoked'	7453	7804	8082	7998	7923	6438	7855	7607	7653	7688	7801	6496	7393	7582	7138	4341	8302	8286	8258	8184	7985	8071	7182	3539	5977	7437	6748	8157	6732	8023	7155	7166	7725	8108	8185	7953	8012	8198	8202	8234	8153	7956	4449	4634	815	7588	7962	7993
	'Has smoked*'	11078	11741	12285	12206	12045	9250	12005	11466	11555	11569	11668	9562	11162	11492	10829	6147	8286	12783	12601	12481	11797	12241	10895	4046	8095	10766	10277	12379	9782	12248	9237	9253	11271	12359	12357	12068	12152	12522	12555	12512	12315	12042	6714	6904	1234	11502	12141	12217
	'Smoked cigarettes at school*'	10924	11710	12116	12045	11884	9118	11838	11310	11407	11417	11644	9435	11023	11342	10702	6136	8258	12601	12612	12458	11775	12083	10764	3964	7970	10613	10153	12346	9656	12090	9111	9127	11127	12202	12198	12040	12121	12357	12389	12480	12289	11882	6661	6887	1217	11350	11987	12061
	'Has ever smoked cigarettes daily'	12625	13828	14272	14270	14006	10289	14090	13364	13499	13426	13059	10988	12985	13414	12639	7199	8184	12481	12458	15021	13451	14110	12721	4026	8316	11612	12082	14636	10830	14312	9594	9613	12236	14461	14133	14290	14360	14535	14656	14786	14516	13830	7904	8147	1450	13374	14208	14346
	'Used snuff*'	11622	13033	13115	13079	12866	9540	13276	12249	12489	12404	12438	10192	12020	12379	11644	6870	7985	11797	11775	13451	13807	13016	11717	3882	7813	10839	11113	13464	10061	13104	9142	9159	11407	13191	13086	13493	13554	13406	13471	13587	13351	13132	7605	7808	1303	12345	13105	13199
	'Has used snuff at school*'	12666	13620	14175	14116	13878	10260	13967	13240	13369	13257	12891	10785	12817	13238	12476	7035	8071	12241	12083	14110	13016	14900	12556	4092	8353	11615	11902	14359	10724	14152	9468	9484	12007	14216	13982	14007	14097	14408	14565	14521	14728	13666	7799	7806	1445	13216	14083	14197
	'Times attempted suicide *'	11315	12386	12847	12977	12703	9383	12785	12112	12247	12266	11458	10282	12362	12631	13456	6632	7182	10895	10764	12721	11717	12556	13556	3520	7411	10260	11018	13088	9752	12889	8481	8486	10807	12918	12690	12757	12863	13089	13211	13209	12830	12453	7147	7338	1255	12258	12878	13023
	'Days had at least 1 drink of alcohol'	3857	3923	4101	4014	4027	3472	3968	3853	3911	3918	3926	3430	3827	3883	3496	2106	3539	4046	3964	4026	3882	4092	3520	4166	4153	4145	3353	4004	3714	4117	3859	3857	4025	4084	4135	3962	3999	4138	4138	4077	4051	4049	2279	2117	501	3821	4009	4016
	'Drank alcohol*'	7740	8039	8406	8295	8213	6692	8148	7844	7936	7916	7962	6663	7623	7825	7363	4267	5977	8095	7970	8316	7813	8353	7411	4153	8618	8606	6982	8358	7385	8541	6946	6962	8083	8451	8428	8194	8228	8496	8539	8460	8342	8247	4511	4477	898	7880	8290	8308
	'Had 5+ alcoholic drinks*'	10565	11199	11688	11586	11453	8851	11393	10879	10991	10964	10868	9029	10532	10837	10196	5830	7437	10766	10613	11612	10839	11615	10260	4145	8606	12159	9767	11756	9666	11820	8824	8845	10745	11777	11735	11487	11560	11907	11967	11894	11680	11480	6311	6343	1219	10926	11557	11620
	'No milk+'	10706	11826	12284	12397	12090	8711	12136	11377	11665	11749	10837	9493	11165	11525	10948	6470	6748	10277	10153	12082	11113	11902	11018	3353	6982	9767	13146	12652	9269	12227	8065	8084	10313	12284	12096	12148	12341	12540	12686	12717	12209	11883	7154	7353	1182	11663	12367	12502
	'Does not wear seatbelt'	12992	14361	14778	14836	14514	10529	14525	13676	13900	13915	13153	11259	13338	13783	13002	7491	8157	12379	12346	14636	13464	14359	13088	4004	8358	11756	12652	15699	11130	14638	9597	9616	12320	14695	14500	14657	14894	15013	15181	15330	14797	14215	8247	8500	1481	13792	14667	14802
	'Ridden with drunk driver *'	9911	10564	11012	10982	10809	8326	10767	10289	10404	10385	9985	8563	9916	10232	9688	5561	6732	9782	9656	10830	10061	10724	9752	3714	7385	9666	9269	11130	11468	10956	7858	7874	9734	10980	10944	10753	10842	11135	11223	11173	10876	10664	5955	6026	1170	10239	10850	10899
	'Drank alcohol at school*'	12756	13870	14428	14425	14162	10432	14249	13522	13620	13574	12934	11093	13112	13545	12807	7255	8023	12248	12090	14312	13104	14152	12889	4117	8541	11820	12227	14638	10956	15181	9651	9670	12299	14648	14257	14337	14423	14695	14837	14815	14432	13988	7972	8092	1470	13529	14367	14514
	'Smoked marijuana'	8777	9171	9587	9487	9416	7658	9343	9080	9141	9093	9110	7537	8700	8937	8421	5084	7155	9237	9111	9594	9142	9468	8481	3859	6946	8824	8065	9597	7858	9651	9916	9908	9899	9833	9823	9423	9509	9863	9818	9756	9543	9588	5240	5332	998	8960	9466	9523
	'Age when first tried marijuana'	8791	9186	9606	9505	9433	7670	9357	9095	9158	9112	9129	7553	8716	8955	8426	5091	7166	9253	9127	9613	9159	9484	8486	3857	6962	8845	8084	9616	7874	9670	9908	9938	9922	9854	9820	9444	9506	9860	9839	9777	9562	9585	5252	5346	1006	8978	9484	9539
	'Used marijuana*'	11017	11740	12228	12152	12000	9289	11931	11456	11529	11503	11438	9436	11025	11368	10735	6243	7725	11271	11127	12236	11407	12007	10807	4025	8083	10745	10313	12320	9734	12299	9899	9922	12744	12654	12332	12096	12161	12529	12545	12504	12149	12094	6643	6849	1246	11414	12087	12188
	'Used marijuana at school*'	12830	13921	14495	14486	14209	10482	14300	13579	13680	13590	13028	11116	13125	13565	12833	7273	8108	12359	12202	14461	13191	14216	12918	4084	8451	11777	12284	14695	10980	14648	9833	9854	12654	15248	14379	14426	14485	14799	14912	14902	14493	14104	7986	8139	1481	13598	14437	14587
	'Has ever used cocaine '	12673	13734	14270	14266	14024	10394	14036	13264	13448	13460	12813	10968	12945	13345	12607	7102	8185	12357	12198	14133	13086	13982	12690	4135	8428	11735	12096	14500	10944	14257	9823	9820	12332	14379	15027	14391	14451	14838	14772	14778	14198	14171	7856	8096	1434	13349	14191	14324
	'Has used cocaine*'	12544	14209	14236	14292	14018	10209	14462	13291	13515	13421	13242	10967	13001	13408	12676	7371	7953	12068	12040	14290	13493	14007	12757	3962	8194	11487	12148	14657	10753	14337	9423	9444	12096	14426	14391	15064	14897	14683	14756	14910	14425	14296	8149	8342	1460	13412	14265	14421
	'Has ever used heroin'	12700	14406	14444	14492	14209	10316	14578	13378	13609	13631	13275	11035	13093	13512	12779	7425	8012	12152	12121	14360	13554	14097	12863	3999	8228	11560	12341	14894	10842	14423	9509	9506	12161	14485	14451	14897	15306	14950	14984	15165	14524	14508	8246	8463	1466	13501	14383	14540
	'Has ever used methamphetamines'	13013	14188	14741	14761	14485	10599	14506	13684	13869	13913	13133	11289	13338	13779	13001	7323	8198	12522	12357	14535	13406	14408	13089	4138	8496	11907	12540	15013	11135	14695	9863	9860	12529	14799	14838	14683	14950	15576	15283	15283	14675	14513	8156	8337	1498	13787	14665	14799
	'Has ever used steroids'	13120	14328	14884	14930	14628	10667	14652	13816	14006	14033	13214	11362	13451	13909	13125	7381	8202	12555	12389	14656	13471	14565	13211	4138	8539	11967	12686	15181	11223	14837	9818	9839	12545	14912	14772	14756	14984	15283	15765	15411	14843	14491	8219	8393	1528	13913	14816	14954
	'Has ever used injected drugs'	13076	14456	14869	14920	14623	10617	14641	13780	14002	14045	13320	11360	13456	13906	13122	7457	8234	12512	12480	14786	13587	14521	13209	4077	8460	11894	12717	15330	11173	14815	9756	9777	12504	14902	14778	14910	15165	15283	15411	15765	14965	14477	8284	8503	1512	13920	14828	14963
	'Smoked cigars*'	12804	14009	14440	14408	14140	10356	14244	13491	13632	13536	13160	11023	13094	13522	12748	7250	8153	12315	12289	14516	13351	14728	12830	4051	8342	11680	12209	14797	10876	14432	9543	9562	12149	14493	14198	14425	14524	14675	14843	14965	15217	13910	8023	8105	1470	13485	14362	14492
	'Has ever used ecstasy'	12410	13813	14002	13991	13770	10172	14117	13006	13193	13204	12897	10746	12698	13104	12377	7130	7956	12042	11882	13830	13132	13666	12453	4049	8247	11480	11883	14215	10664	13988	9588	9585	12094	14104	14171	14296	14508	14513	14491	14477	13910	14750	7947	8110	1409	13082	13907	14049
	'Does not go to PE class+'	6956	7881	7990	8023	7830	5461	8090	7326	7627	7657	7351	6325	7374	7585	7101	4404	4449	6714	6661	7904	7605	7799	7147	2279	4511	6311	7154	8247	5955	7972	5240	5252	6643	7986	7856	8149	8246	8156	8219	8284	8023	7947	8562	5354	725	7594	8096	8167
	'Has not participated in sports^'	7079	8044	8131	8236	7979	5625	8204	7488	7692	7759	7403	6491	7537	7768	7294	4610	4634	6904	6887	8147	7808	7806	7338	2117	4477	6343	7353	8500	6026	8092	5332	5346	6849	8139	8096	8342	8463	8337	8393	8503	8105	8110	5354	8741	727	7749	8206	8268
	'Watches TV'	1276	1402	1456	1464	1428	1103	1441	1397	1366	1345	1336	1082	1299	1346	1246	725	815	1234	1217	1450	1303	1445	1255	501	898	1219	1182	1481	1170	1470	998	1006	1246	1481	1434	1460	1466	1498	1528	1512	1470	1409	725	727	1576	1360	1453	1463
	'Has fasted to lose weight *'	11851	12931	13466	13632	13309	9719	13387	12609	12862	12833	12045	10773	12561	12934	12182	6845	7588	11502	11350	13374	12345	13216	12258	3821	7880	10926	11663	13792	10239	13529	8960	8978	11414	13598	13349	13412	13501	13787	13913	13920	13485	13082	7594	7749	1360	14332	13856	14013
	'Has taken pill to lose weight *'	12591	13777	14326	14435	14111	10254	14245	13392	13632	13582	12805	11151	13137	13570	12798	7241	7962	12141	11987	14208	13105	14083	12878	4009	8290	11557	12367	14667	10850	14367	9466	9484	12087	14437	14191	14265	14383	14665	14816	14828	14362	13907	8096	8206	1453	13856	15260	14806
	'Has vomited to lose weight*'	12690	13921	14459	14565	14248	10345	14385	13518	13767	13725	12910	11281	13300	13728	12942	7290	7993	12217	12061	14346	13199	14197	13023	4016	8308	11620	12502	14802	10899	14514	9523	9539	12188	14587	14324	14421	14540	14799	14954	14963	14492	14049	8167	8268	1463	14013	14806	15396
	'No fruit juice+'	10604	11683	12166	12240	11969	8489	11963	11224	11475	11519	10697	9314	11052	11431	10781	6281	6646	10180	10072	11992	11017	11823	10850	3183	6716	9588	10815	12554	9065	12070	7809	7825	10098	12141	11994	12024	12221	12418	12561	12617	12117	11713	7050	7301	1158	11498	12245	12365
	'No fruit+'	11776	12937	13457	13518	13230	9548	13240	12477	12676	12726	11859	10301	12214	12618	11932	7016	7347	11261	11123	13219	12175	13078	12008	3610	7541	10648	11899	13835	10020	13361	8769	8785	11254	13430	13239	13272	13495	13722	13886	13910	13371	12991	7702	8005	1300	12672	13493	13632
	'No green salad+'	8131	8905	9275	9308	9091	6677	9121	8625	8753	8791	8131	7072	8388	8681	8226	5183	5061	7661	7558	9047	8320	8981	8284	2436	5037	7190	8328	9556	6881	9179	6035	6047	7748	9237	9120	9135	9307	9449	9545	9573	9154	8959	5370	5714	947	8639	9239	9335
	'No potatoes+'	8669	9667	10028	10127	9864	7054	9915	9291	9525	9530	8828	7770	9133	9469	8896	5429	5437	8305	8214	9866	9103	9697	8956	2647	5520	7844	9072	10367	7471	9989	6508	6516	8364	10032	9905	9954	10126	10262	10384	10414	9964	9727	5856	6132	962	9500	10098	10231
	'No carrots'	6032	6685	6967	7028	6820	4948	6845	6486	6625	6681	6111	5397	6316	6543	6181	4049	3918	5800	5735	6838	6306	6742	6226	1959	3917	5487	6459	7194	5277	6918	4654	4661	5887	6938	6836	6845	6971	7097	7190	7194	6887	6704	4125	4339	749	6551	6982	7054
	'No vegetables+'	10815	11889	12355	12437	12144	8836	12149	11457	11658	11710	10867	9425	11151	11550	10993	6583	6771	10335	10212	12114	11125	12017	11068	3335	6976	9792	10985	12706	9268	12279	8097	8110	10378	12346	12183	12179	12381	12590	12764	12766	12270	11910	7000	7350	1207	11674	12364	12488
	'Has driven while drinking*'	12353	13348	13876	13817	13606	10091	13557	12815	13020	12991	12437	10508	12411	12817	12117	6867	7962	12018	11855	13657	12589	13550	12201	4154	8598	11673	11646	14065	11024	13783	9460	9480	11906	13819	13709	13579	13730	14059	14167	14138	13752	13395	7585	7632	1402	12858	13683	13767
	2007	'Carried a weapon '	'Carried a gun*'	'Carried weapon at school'	'Felt unsafe at school*'	'Been threatened at school^'	'Been in fight^'	'Injured in a fight*'	'Been in fight at school^'	'Physically injured by boyfriend/girlfriend*'	'Forced to have sex '	'Offered drugs at school ^'	'Has felt sad/hopeless *'	'Has considered suicide ^'	'Made a plan to commit suicide ^'	'Injured from attempted suicide'	'Does not wear sunscreen'	'Has ever smoked'	'Has smoked*'	'Smoked cigarettes at school*'	'Has ever smoked cigarettes daily'	'Used snuff*'	'Has used snuff at school*'	'Times attempted suicide *'	'Days had at least 1 drink of alcohol'	'Drank alcohol*'	'Had 5+ alcoholic drinks*'	'No milk+'	'Does not wear seatbelt'	'Ridden with drunk driver *'	'Drank alcohol at school*'	'Smoked marijuana'	'Age when first tried marijuana'	'Used marijuana*'	'Used marijuana at school*'	'Has ever used cocaine '	'Has used cocaine*'	'Has ever used heroin'	'Has ever used methamphetamines'	'Has ever used steroids'	'Has ever used injected drugs'	'Smoked cigars*'	'Has ever used ecstasy'	'Does not go to PE class+'	'Has not participated in sports^'	'Watches TV'	'Has fasted to lose weight *'	'Has taken pill to lose weight *'	'Has vomited to lose weight*'
	'Carried a weapon '	11124	10823	11118	10513	10561	7887	10732	10064	10104	10310	9813	7961	9613	9954	9282	5202	5632	9051	8972	10510	9839	10431	9388	2787	6115	8528	8580	10864	7794	10666	7080	7090	9211	10711	10468	10379	10962	10760	10844	10974	10208	10647	5377	5749	930	9336	10021	10490
	'Carried a gun*'	10823	12579	11996	11809	11744	8282	11983	11075	11292	11548	10952	8830	10727	11096	10469	5823	6023	9888	9863	11928	11127	11754	10528	2916	6536	9339	9873	12206	8523	11926	7585	7596	10092	11978	11708	11720	12340	12078	12186	12337	11564	11906	6241	6630	1040	10645	11398	11958
	'Carried weapon at school'	11118	11996	12919	12148	12074	8496	12329	11392	11604	11904	11074	9171	11074	11459	10699	5875	6162	10158	10074	12067	11252	11875	10824	2995	6706	9595	10013	12548	8778	12269	7802	7816	10360	12320	12013	11969	12670	12431	12508	12700	11709	12213	6266	6753	1073	10802	11623	12159
	'Felt unsafe at school*'	10513	11809	12148	12907	12079	8379	12302	11300	11570	11873	10924	9266	11081	11432	10761	5775	6069	10032	9952	11975	11169	11763	10881	2930	6607	9490	9994	12486	8719	12176	7665	7681	10226	12222	11931	11904	12622	12358	12475	12640	11607	12119	6270	6793	1079	10835	11619	12170
	'Been threatened at school^'	10561	11744	12074	12079	12745	8447	12185	11283	11506	11772	10844	9118	10958	11319	10592	5736	6038	9949	9869	11870	11038	11611	10705	2928	6573	9413	9876	12327	8659	12076	7664	7679	10167	12106	11855	11788	12493	12251	12353	12503	11452	12035	6187	6607	1076	10674	11463	12013
	'Been in fight^'	7887	8282	8496	8379	8447	8748	8693	8739	8128	8203	7856	6525	7738	7968	7457	4222	4769	7362	7300	8337	7881	8207	7537	2474	5216	6993	6701	8557	6383	8451	5961	5971	7510	8485	8360	8204	8646	8531	8575	8663	8021	8458	4087	4469	797	7462	7954	8321
	'Injured in a fight*'	10732	11983	12329	12302	12185	8693	13070	11598	11733	12037	11213	9326	11221	11619	10852	5941	6196	10256	10164	12162	11386	12034	10975	3006	6732	9652	10151	12688	8808	12350	7827	7843	10392	12383	12132	12074	12813	12545	12655	12870	11871	12323	6357	6863	1094	10952	11802	12339
	'Been in fight at school^'	10064	11075	11392	11300	11283	8739	11598	11960	10825	11065	10318	8561	10315	10677	10031	5502	5840	9488	9402	11222	10468	11013	10141	2835	6311	8917	9268	11620	8192	11378	7343	7360	9685	11431	11149	11091	11745	11515	11603	11774	10863	11320	5715	6165	1035	10064	10787	11298
	'Physically injured by boyfriend/girlfriend*'	10104	11292	11604	11570	11506	8128	11733	10825	12326	11558	10544	8924	10667	11011	10280	5665	5950	9722	9653	11515	10797	11253	10395	2896	6447	9151	9604	11934	8435	11640	7561	7576	9909	11687	11488	11434	12072	11855	11922	12068	11121	11686	6060	6453	1031	10353	11100	11641
	'Forced to have sex '	10310	11548	11904	11873	11772	8203	12037	11065	11558	12643	10763	9178	10983	11323	10574	5686	6086	9929	9860	11759	11063	11516	10698	2935	6526	9340	9819	12231	8531	11940	7657	7669	10076	11967	11741	11696	12392	12150	12228	12388	11383	11974	6243	6678	1036	10660	11395	11969
	'Offered drugs at school ^'	9813	10952	11074	10924	10844	7856	11213	10318	10544	10763	11629	8326	10060	10419	9737	5377	6137	9935	9916	11302	10711	11212	9784	2997	6573	9179	9036	11346	8160	11132	7606	7624	9857	11222	11011	10914	11475	11302	11357	11503	10926	11156	5841	6234	998	9932	10630	11134
	'Has felt sad/hopeless *'	7961	8830	9171	9266	9118	6525	9326	8561	8924	9178	8326	9692	9077	9166	8386	4472	4960	7812	7744	9075	8595	8835	8474	2489	5278	7342	7637	9387	6697	9193	6091	6103	7866	9203	9094	8991	9507	9363	9411	9535	8724	9199	4852	5377	809	8494	8838	9287
	'Has considered suicide ^'	9613	10727	11074	11081	10958	7738	11221	10315	10667	10983	10060	9077	11767	11287	10360	5283	5746	9363	9274	10992	10342	10729	10482	2828	6224	8796	9157	11376	8001	11113	7197	7213	9441	11146	10974	10891	11527	11327	11405	11538	10574	11129	5827	6284	966	10092	10682	11212
	'Made a plan to commit suicide ^'	9954	11096	11459	11432	11319	7968	11619	10677	11011	11323	10419	9166	11287	12154	10524	5472	5906	9661	9573	11360	10696	11119	10645	2878	6340	9005	9466	11780	8211	11482	7372	7382	9711	11524	11336	11253	11910	11699	11774	11948	10975	11496	6011	6453	1000	10373	11017	11555
	'Injured from attempted suicide'	9282	10469	10699	10761	10592	7457	10852	10031	10280	10574	9737	8386	10360	10524	11354	5257	5560	9025	9000	10700	9988	10414	11334	2602	5927	8428	8907	10998	7798	10789	6905	6912	9141	10818	10593	10647	11153	10944	11031	11155	10327	10757	5559	6091	922	9808	10335	10807
	'Does not wear sunscreen'	5202	5823	5875	5775	5736	4222	5941	5502	5665	5686	5377	4472	5283	5472	5257	6178	3212	4899	4876	5814	5487	5758	5301	1424	3106	4470	5155	6075	4277	5822	3899	3906	5004	5864	5726	5939	6029	5892	5946	6054	5899	5830	3142	3630	523	5464	5832	5891
	'Has ever smoked'	5632	6023	6162	6069	6038	4769	6196	5840	5950	6086	6137	4960	5746	5906	5560	3212	6437	6422	6386	6339	6333	6175	5575	2493	4458	5623	5050	6259	4942	6220	5516	5525	5999	6268	6277	6017	6322	6304	6283	6333	5908	6281	3325	3641	596	5584	5881	6194
	'Has smoked*'	9051	9888	10158	10032	9949	7362	10256	9488	9722	9929	9935	7812	9363	9661	9025	4899	6422	10734	10610	10535	10179	10085	9119	2939	6477	8797	8297	10401	7754	10259	7499	7512	9415	10321	10272	9981	10523	10420	10414	10529	9764	10329	5371	5813	907	9124	9736	10215
	'Smoked cigarettes at school*'	8972	9863	10074	9952	9869	7300	10164	9402	9653	9860	9916	7744	9274	9573	9000	4876	6386	10610	10641	10519	10165	10059	9041	2924	6420	8720	8246	10315	7684	10180	7434	7450	9346	10246	10188	9982	10438	10336	10331	10445	9764	10266	5319	5804	898	9100	9654	10137
	'Has ever smoked cigarettes daily'	10510	11928	12067	11975	11870	8337	12162	11222	11515	11759	11302	9075	10992	11360	10700	5814	6339	10535	10519	12892	11713	11979	10753	3006	6753	9643	9903	12381	8716	12193	7899	7915	10466	12299	11985	11965	12577	12348	12425	12571	11792	12173	6373	6906	1097	10973	11705	12289
	'Used snuff*'	9839	11127	11252	11169	11038	7881	11386	10468	10797	11063	10711	8595	10342	10696	9988	5487	6333	10179	10165	11713	12022	11304	10031	2943	6464	9142	9306	11615	8186	11301	7643	7659	9898	11395	11301	11171	11730	11572	11602	11761	11077	11416	6053	6601	1004	10302	10996	11510
	'Has used snuff at school*'	10431	11754	11875	11763	11611	8207	12034	11013	11253	11516	11212	8835	10729	11119	10414	5758	6175	10085	10059	11979	11304	12548	10471	3008	6625	9472	9739	12231	8497	11895	7648	7666	10074	11933	11717	11712	12350	12092	12217	12394	12068	11893	6198	6648	1060	10685	11439	11986
	'Times attempted suicide *'	9388	10528	10824	10881	10705	7537	10975	10141	10395	10698	9784	8474	10482	10645	11334	5301	5575	9119	9041	10753	10031	10471	11482	2614	6001	8527	8990	11122	7889	10909	6975	6983	9228	10929	10710	10701	11279	11060	11153	11277	10386	10876	5608	6119	938	9859	10453	10920
	'Days had at least 1 drink of alcohol'	2787	2916	2995	2930	2928	2474	3006	2835	2896	2935	2997	2489	2828	2878	2602	1424	2493	2939	2924	3006	2943	3008	2614	3069	3062	3059	2385	3005	2748	3055	2818	2820	2963	3029	3049	3043	3059	3049	3039	3052	3007	3043	1557	1622	334	2801	2955	2960
	'Drank alcohol*'	6115	6536	6706	6607	6573	5216	6732	6311	6447	6526	6573	5278	6224	6340	5927	3106	4458	6477	6420	6753	6464	6625	6001	3062	6946	6939	5374	6774	5768	6928	5519	5532	6551	6839	6822	6597	6901	6848	6859	6885	6410	6813	3425	3537	617	5996	6379	6656
	'Had 5+ alcoholic drinks*'	8528	9339	9595	9490	9413	6993	9652	8917	9151	9340	9179	7342	8796	9005	8428	4470	5623	8797	8720	9643	9142	9472	8527	3059	6939	10065	7759	9761	7696	9837	7145	7162	8925	9790	9741	9482	9955	9851	9872	9934	9197	9775	4991	5135	848	8530	9141	9567
	'No milk+'	8580	9873	10013	9994	9876	6701	10151	9268	9604	9819	9036	7637	9157	9466	8907	5155	5050	8297	8246	9903	9306	9739	8990	2385	5374	7759	10729	10381	7112	10059	6321	6334	8419	10087	9868	9896	10458	10240	10320	10500	9672	10050	5512	5930	836	9071	9719	10162
	'Does not wear seatbelt'	10864	12206	12548	12486	12327	8557	12688	11620	11934	12231	11346	9387	11376	11780	10998	6075	6259	10401	10315	12381	11615	12231	11122	3005	6774	9761	10381	13365	8951	12552	7891	7909	10541	12609	12342	12319	13056	12780	12888	13101	12094	12543	6530	7035	1105	11170	12025	12560
	'Ridden with drunk driver *'	7794	8523	8778	8719	8659	6383	8808	8192	8435	8531	8160	6697	8001	8211	7798	4277	4942	7754	7684	8716	8186	8497	7889	2748	5768	7696	7112	8951	9216	8886	6195	6209	7911	8888	8805	8956	9073	8952	8974	9045	8624	8855	4364	4825	805	8056	8633	8689
	'Drank alcohol at school*'	10666	11926	12269	12176	12076	8451	12350	11378	11640	11940	11132	9193	11113	11482	10789	5822	6220	10259	10180	12193	11301	11895	10909	3055	6928	9837	10059	12552	8886	12981	7949	7970	10539	12499	12159	12092	12784	12543	12617	12778	11740	12342	6320	6765	1113	10890	11721	12265
	'Smoked marijuana'	7080	7585	7802	7665	7664	5961	7827	7343	7561	7657	7606	6091	7197	7372	6905	3899	5516	7499	7434	7899	7643	7648	6975	2818	5519	7145	6321	7891	6195	7949	8123	8111	8106	8096	8023	7645	8074	8051	7993	8038	7378	8022	4089	4350	722	6869	7326	7744
	'Age when first tried marijuana'	7090	7596	7816	7681	7679	5971	7843	7360	7576	7669	7624	6103	7213	7382	6912	3906	5525	7512	7450	7915	7659	7666	6983	2820	5532	7162	6334	7909	6209	7970	8111	8141	8127	8116	8023	7665	8077	8054	8011	8057	7397	8024	4097	4358	725	6887	7343	7760
	'Used marijuana*'	9211	10092	10360	10226	10167	7510	10392	9685	9909	10076	9857	7866	9441	9711	9141	5004	5999	9415	9346	10466	9898	10074	9228	2963	6551	8925	8419	10541	7911	10539	8106	8127	10868	10849	10486	10261	10757	10643	10658	10735	9837	10560	5373	5741	940	9158	9810	10309
	'Used marijuana at school*'	10711	11978	12320	12222	12106	8485	12383	11431	11687	11967	11222	9203	11146	11524	10818	5864	6268	10321	10246	12299	11395	11933	10929	3029	6839	9790	10087	12609	8888	12499	8096	8116	10849	13039	12237	12166	12851	12614	12689	12839	11763	12395	6356	6797	1110	10918	11734	12311
	'Has ever used cocaine '	10468	11708	12013	11931	11855	8360	12132	11149	11488	11741	11011	9094	10974	11336	10593	5726	6277	10272	10188	11985	11301	11717	10710	3049	6822	9741	9868	12342	8805	12159	8023	8023	10486	12237	12752	12168	12678	12539	12461	12613	11505	12350	6297	6744	1062	10713	11515	12090
	'Has used cocaine*'	10379	11720	11969	11904	11788	8204	12074	11091	11434	11696	10914	8991	10891	11253	10647	5939	6017	9981	9982	11965	11171	11712	10701	3043	6597	9482	9896	12319	8956	12092	7645	7665	10261	12166	12168	12735	12600	12359	12403	12561	12002	12180	6097	6777	1067	11133	11885	12050
	'Has ever used heroin'	10962	12340	12670	12622	12493	8646	12813	11745	12072	12392	11475	9507	11527	11910	11153	6029	6322	10523	10438	12577	11730	12350	11279	3059	6901	9955	10458	13056	9073	12784	8074	8077	10757	12851	12678	12600	13503	13118	13170	13355	12178	12863	6609	7071	1134	11305	12170	12754
	'Has ever used methamphetamines'	10760	12078	12431	12358	12251	8531	12545	11515	11855	12150	11302	9363	11327	11699	10944	5892	6304	10420	10336	12348	11572	12092	11060	3049	6848	9851	10240	12780	8952	12543	8051	8054	10643	12614	12539	12359	13118	13213	12888	13067	11914	12670	6498	6942	1105	11078	11935	12495
	'Has ever used steroids'	10844	12186	12508	12475	12353	8575	12655	11603	11922	12228	11357	9411	11405	11774	11031	5946	6283	10414	10331	12425	11602	12217	11153	3039	6859	9872	10320	12888	8974	12617	7993	8011	10658	12689	12461	12403	13170	12888	13330	13181	12042	12668	6510	6959	1122	11177	12045	12604
	'Has ever used injected drugs'	10974	12337	12700	12640	12503	8663	12870	11774	12068	12388	11503	9535	11538	11948	11155	6054	6333	10529	10445	12571	11761	12394	11277	3052	6885	9934	10500	13101	9045	12778	8038	8057	10735	12839	12613	12561	13355	13067	13181	13516	12229	12834	6616	7087	1136	11323	12215	12780
	'Smoked cigars*'	10208	11564	11709	11607	11452	8021	11871	10863	11121	11383	10926	8724	10574	10975	10327	5899	5908	9764	9764	11792	11077	12068	10386	3007	6410	9197	9672	12094	8624	11740	7378	7397	9837	11763	11505	12002	12178	11914	12042	12229	12399	11731	5983	6654	1037	10939	11710	11846
	'Has ever used ecstasy'	10647	11906	12213	12119	12035	8458	12323	11320	11686	11974	11156	9199	11129	11496	10757	5830	6281	10329	10266	12173	11416	11893	10876	3043	6813	9775	10050	12543	8855	12342	8022	8024	10560	12395	12350	12180	12863	12670	12668	12834	11731	12954	6367	6835	1091	10882	11712	12263
	'Does not go to PE class+'	5377	6241	6266	6270	6187	4087	6357	5715	6060	6243	5841	4852	5827	6011	5559	3142	3325	5371	5319	6373	6053	6198	5608	1557	3425	4991	5512	6530	4364	6320	4089	4097	5373	6356	6297	6097	6609	6498	6510	6616	5983	6367	6861	4218	491	5656	6072	6512
	'Has not participated in sports^'	5749	6630	6753	6793	6607	4469	6863	6165	6453	6678	6234	5377	6284	6453	6091	3630	3641	5813	5804	6906	6601	6648	6119	1622	3537	5135	5930	7035	4825	6765	4350	4358	5741	6797	6744	6777	7071	6942	6959	7087	6654	6835	4218	7333	592	6359	6726	6975
	'Watches TV'	930	1040	1073	1079	1076	797	1094	1035	1031	1036	998	809	966	1000	922	523	596	907	898	1097	1004	1060	938	334	617	848	836	1105	805	1113	722	725	940	1110	1062	1067	1134	1105	1122	1136	1037	1091	491	592	1192	960	1051	1097
	'Has fasted to lose weight *'	9336	10645	10802	10835	10674	7462	10952	10064	10353	10660	9932	8494	10092	10373	9808	5464	5584	9124	9100	10973	10302	10685	9859	2801	5996	8530	9071	11170	8056	10890	6869	6887	9158	10918	10713	11133	11305	11078	11177	11323	10939	10882	5656	6359	960	11636	11205	11367
	'Has taken pill to lose weight *'	10021	11398	11623	11619	11463	7954	11802	10787	11100	11395	10630	8838	10682	11017	10335	5832	5881	9736	9654	11705	10996	11439	10453	2955	6379	9141	9719	12025	8633	11721	7326	7343	9810	11734	11515	11885	12170	11935	12045	12215	11710	11712	6072	6726	1051	11205	12542	12156
	'Has vomited to lose weight*'	10490	11958	12159	12170	12013	8321	12339	11298	11641	11969	11134	9287	11212	11555	10807	5891	6194	10215	10137	12289	11510	11986	10920	2960	6656	9567	10162	12560	8689	12265	7744	7760	10309	12311	12090	12050	12754	12495	12604	12780	11846	12263	6512	6975	1097	11367	12156	13128
	'No fruit juice+'	8872	10092	10354	10336	10221	6905	10478	9555	9885	10166	9295	7807	9479	9795	9155	5150	5218	8615	8564	10340	9671	10062	9245	2426	5458	8005	8925	10746	7324	10398	6493	6504	8681	10460	10270	10251	10854	10631	10717	10871	9961	10430	5657	6143	895	9364	10084	10592
	'No fruit+'	9366	10621	10889	10846	10735	7337	11004	10083	10413	10678	9810	8213	9930	10264	9620	5503	5462	9066	9012	10862	10175	10571	9723	2541	5750	8368	9368	11268	7746	10926	6878	6892	9157	10984	10743	10779	11384	11143	11239	11403	10500	10943	5923	6487	941	9874	10604	11099
	'No green salad+'	6621	7469	7663	7603	7533	5194	7726	7097	7344	7450	6847	5728	6941	7193	6832	4315	3826	6256	6214	7638	7094	7400	6905	1782	3913	5728	6633	7940	5596	7681	4780	4794	6411	7728	7506	7801	7987	7790	7860	8005	7600	7640	4061	4734	726	7096	7622	7761
	'No potatoes+'	6940	7935	8170	8174	8085	5456	8296	7599	7863	8064	7306	6228	7495	7735	7299	4385	4016	6687	6634	8158	7590	7897	7375	1949	4231	6193	7134	8530	5959	8225	5034	5047	6795	8249	8062	8377	8584	8396	8444	8600	8134	8199	4365	4967	700	7712	8286	8414
	'No carrots'	4598	5228	5347	5328	5283	3639	5395	4985	5186	5277	4793	4086	4889	5007	4792	3253	2845	4422	4405	5381	5043	5158	4826	1370	2842	4073	4849	5569	3947	5363	3465	3472	4551	5394	5273	5498	5576	5457	5523	5589	5325	5377	2943	3410	539	5027	5368	5439
	'No vegetables+'	8589	9696	9963	9952	9823	6805	10087	9265	9597	9751	8933	7502	9061	9373	8915	5313	4970	8241	8190	9950	9245	9639	9014	2408	5281	7690	8591	10349	7374	10031	6245	6259	8375	10071	9824	10205	10429	10201	10299	10436	9913	10020	5221	5946	890	9314	10015	10152
	'Has driven while drinking*'	10098	11224	11495	11382	11295	8032	11543	10627	10928	11172	10618	8588	10413	10728	10048	5403	6073	9886	9797	11394	10708	11194	10157	3060	6930	9602	9361	11773	8807	11583	7700	7715	10017	11598	11427	11266	11899	11697	11776	11893	10955	11555	5976	6244	1027	10147	10911	11409
	2005	'Carried a weapon '	'Carried a gun*'	'Carried weapon at school'	'Felt unsafe at school*'	'Been threatened at school^'	'Been in fight^'	'Injured in a fight*'	'Been in fight at school^'	'Physically injured by boyfriend/girlfriend*'	'Forced to have sex '	'Offered drugs at school ^'	'Has felt sad/hopeless *'	'Has considered suicide ^'	'Made a plan to commit suicide ^'	'Injured from attempted suicide'	'Does not wear sunscreen'	'Has ever smoked'	'Has smoked*'	'Smoked cigarettes at school*'	'Has ever smoked cigarettes daily'	'Used snuff*'	'Has used snuff at school*'	'Times attempted suicide *'	'Days had at least 1 drink of alcohol'	'Drank alcohol*'	'Had 5+ alcoholic drinks*'	'No milk+'	'Does not wear seatbelt'	'Ridden with drunk driver *'	'Drank alcohol at school*'	'Smoked marijuana'	'Age when first tried marijuana'	'Used marijuana*'	'Used marijuana at school*'	'Has ever used cocaine '	'Has used cocaine*'	'Has ever used heroin'	'Has ever used methamphetamines'	'Has ever used steroids'	'Has ever used injected drugs'	'Smoked cigars*'	'Has ever used ecstasy'	'Does not go to PE class+'	'Has not participated in sports^'	'Watches TV'	'Has fasted to lose weight *'	'Has taken pill to lose weight *'	'Has vomited to lose weight*'
	'Carried a weapon '	11234	10876	11228	10609	10659	7912	10889	10055	10244	9824	9710	7937	9464	9856	8982	4853	5174	8946	8676	10294	9631	10336	9332	2642	6607	8775	8844	10993	8151	10634	7057	7058	9232	10810	10523	10570	10938	10732	10939	11074	10059	10747	4945	5705	820	9531	10517	10639
	'Carried a gun*'	10876	12594	11992	11811	11763	8295	12096	11013	11359	10934	10927	8744	10450	10900	10277	5490	5612	9658	9664	11730	10947	11743	10329	2823	7035	9548	9963	12277	8833	11786	7536	7536	10026	11960	11591	12124	12177	11891	12178	12342	11484	11910	5577	6589	925	10940	11741	11883
	'Carried weapon at school'	11228	11992	12938	12168	12129	8552	12433	11331	11684	11244	10868	9091	10821	11266	10269	5463	5638	9966	9667	11726	10929	11701	10671	2832	7220	9791	10238	12603	9128	12126	7752	7750	10293	12314	11935	12076	12515	12247	12528	12703	11441	12252	5754	6619	939	10939	12059	12220
	'Felt unsafe at school*'	10609	11811	12168	12926	12148	8432	12419	11253	11658	11259	10731	9187	10792	11244	10311	5441	5550	9839	9550	11635	10831	11591	10705	2771	7095	9641	10272	12554	9037	12029	7618	7617	10161	12188	11838	12012	12464	12153	12466	12642	11368	12155	5775	6652	936	10949	12061	12223
	'Been threatened at school^'	10659	11763	12129	12148	12798	8490	12322	11258	11578	11169	10683	9097	10757	11200	10173	5383	5546	9810	9521	11556	10781	11499	10576	2788	7065	9610	10118	12458	9013	11960	7604	7607	10106	12105	11770	11920	12369	12080	12383	12542	11270	12091	5697	6500	920	10826	11947	12104
	'Been in fight^'	7912	8295	8552	8432	8490	8818	8786	8816	8174	7837	7706	6500	7613	7877	7201	4037	4405	7270	7041	8176	7683	8104	7485	2303	5490	7105	6915	8638	6661	8398	5987	5984	7527	8547	8372	8351	8631	8506	8646	8723	7890	8546	3760	4369	650	7598	8313	8396
	'Injured in a fight*'	10889	12096	12433	12419	12322	8786	13205	11597	11916	11504	11034	9282	11026	11471	10488	5590	5677	10072	9767	11896	11101	11893	10899	2838	7238	9885	10491	12830	9222	12297	7814	7811	10403	12468	12115	12269	12755	12447	12753	12928	11652	12454	5900	6759	943	11141	12319	12471
	'Been in fight at school^'	10055	11013	11331	11253	11258	8816	11597	11912	10813	10434	10025	8453	10025	10427	9543	5126	5313	9249	8969	10830	10084	10769	9923	2670	6692	9059	9388	11609	8447	11205	7298	7293	9595	11371	11050	11150	11560	11330	11574	11714	10540	11333	5202	5983	867	10096	11155	11281
	'Physically injured by boyfriend/girlfriend*'	10244	11359	11684	11658	11578	8174	11916	10813	12404	11043	10398	8895	10499	10912	9918	5336	5453	9522	9252	11242	10532	11187	10301	2767	6930	9364	9893	12070	8743	11583	7492	7491	9864	11725	11398	11552	11990	11712	11978	12145	10984	11705	5602	6398	865	10553	11591	11765
	'Forced to have sex '	9824	10934	11244	11259	11169	7837	11504	10434	11043	11998	10004	8643	10199	10582	9650	5344	5318	9223	8929	10838	10193	10758	10051	2642	6626	8953	9642	11665	8404	11187	7228	7226	9501	11304	11028	11147	11586	11353	11601	11755	10518	11338	5523	6231	841	10201	11234	11379
	'Offered drugs at school ^'	9710	10927	10868	10731	10683	7706	11034	10025	10398	10004	11431	8119	9644	10027	9395	5055	5650	9572	9585	10986	10362	10972	9441	2854	6920	9190	9079	11138	8259	10801	7463	7464	9669	11016	10779	11153	11115	10952	11154	11277	10633	10963	5125	6074	838	10047	10743	10855
	'Has felt sad/hopeless *'	7937	8744	9091	9187	9097	6500	9282	8453	8895	8643	8119	9625	8935	9051	8056	4129	4490	7625	7379	8766	8288	8607	8386	2346	5567	7367	7706	9350	6971	9005	5982	5975	7724	9112	8960	8983	9304	9196	9318	9429	8458	9159	4381	5210	628	8477	9116	9238
	'Has considered suicide ^'	9464	10450	10821	10792	10757	7613	11026	10025	10499	10199	9644	8935	11481	11040	9816	4831	5201	8993	8707	10429	9820	10331	10204	2651	6504	8746	9135	11154	8123	10723	6987	6981	9128	10844	10664	10708	11106	10944	11131	11262	10106	10902	5177	6036	802	9987	10829	10978
	'Made a plan to commit suicide ^'	9856	10900	11266	11244	11200	7877	11471	10427	10912	10582	10027	9051	11040	11956	10077	5033	5324	9274	8995	10858	10188	10763	10462	2705	6694	9017	9522	11607	8402	11176	7190	7185	9475	11306	11069	11160	11579	11366	11575	11726	10534	11332	5373	6263	823	10336	11250	11400
	'Injured from attempted suicide'	8982	10277	10269	10311	10173	7201	10488	9543	9918	9650	9395	8056	9816	10077	10875	4921	5001	8469	8465	10212	9564	10134	10864	2446	6052	8201	8773	10607	7592	10214	6595	6591	8715	10352	10099	10519	10589	10363	10573	10716	9976	10342	4824	5871	759	9741	10271	10430
	'Does not wear sunscreen'	4853	5490	5463	5441	5383	4037	5590	5126	5336	5344	5055	4129	4831	5033	4921	5800	2863	4474	4480	5431	5137	5385	4944	1323	3213	4265	4982	5709	4029	5511	3724	3725	4742	5511	5337	5582	5677	5464	5619	5684	5526	5475	2722	3429	435	5092	5410	5510
	'Has ever smoked'	5174	5612	5638	5550	5546	4405	5677	5313	5453	5318	5650	4490	5201	5324	5001	2863	5833	5818	5808	5793	5768	5677	5025	2374	4384	5289	4715	5723	4722	5607	5098	5095	5491	5713	5745	5770	5700	5754	5750	5782	5460	5743	2641	3345	444	5314	5610	5621
	'Has smoked*'	8946	9658	9966	9839	9810	7270	10072	9249	9522	9223	9572	7625	8993	9274	8469	4474	5818	10411	10071	10036	9667	9706	8786	2801	6802	8822	8275	10183	7886	9885	7387	7384	9230	10105	10046	9948	10162	10130	10185	10291	9372	10116	4738	5547	724	9024	9875	9947
	'Smoked cigarettes at school*'	8676	9664	9667	9550	9521	7041	9767	8969	9252	8929	9585	7379	8707	8995	8465	4480	5808	10071	10099	10050	9679	9718	8504	2797	6617	8566	8036	9882	7624	9592	7181	7183	8974	9812	9750	9959	9862	9831	9888	9992	9391	9822	4578	5546	705	9026	9587	9651
	'Has ever smoked cigarettes daily'	10294	11730	11726	11635	11556	8176	11896	10830	11242	10838	10986	8766	10429	10858	10212	5431	5793	10036	10050	12381	11227	11663	10266	2865	7096	9580	9826	12072	8767	11673	7675	7678	10153	11910	11576	12024	12020	11815	12013	12184	11416	11811	5536	6614	893	10856	11605	11746
	'Used snuff*'	9631	10947	10929	10831	10781	7683	11101	10084	10532	10193	10362	8288	9820	10188	9564	5137	5768	9667	9679	11227	11565	10942	9611	2800	6783	9138	9230	11300	8260	10849	7492	7494	9630	11054	10953	11267	11236	11149	11243	11390	10667	11128	5257	6350	797	10190	10891	10998
	'Has used snuff at school*'	10336	11743	11701	11591	11499	8104	11893	10769	11187	10758	10972	8607	10331	10763	10134	5385	5677	9706	9718	11663	10942	12372	10187	2856	7049	9563	9799	12063	8664	11600	7516	7516	9913	11743	11471	11972	12011	11749	12035	12181	11813	11732	5510	6467	900	10804	11587	11710
	'Times attempted suicide *'	9332	10329	10671	10705	10576	7485	10899	9923	10301	10051	9441	8386	10204	10462	10864	4944	5025	8786	8504	10266	9611	10187	11306	2461	6270	8511	9103	11024	7927	10609	6824	6818	9020	10749	10492	10574	11007	10773	10985	11136	10031	10742	5038	5901	793	9798	10671	10829
	'Days had at least 1 drink of alcohol'	2642	2823	2832	2771	2788	2303	2838	2670	2767	2642	2854	2346	2651	2705	2446	1323	2374	2801	2797	2865	2800	2856	2461	2912	2901	2900	2324	2840	2622	2830	2721	2711	2822	2876	2891	2880	2825	2883	2881	2889	2721	2883	1315	1601	255	2665	2815	2801
	'Drank alcohol*'	6607	7035	7220	7095	7065	5490	7238	6692	6930	6626	6920	5567	6504	6694	6052	3213	4384	6802	6617	7096	6783	7049	6270	2901	7463	7457	5917	7318	6295	7333	5768	5770	6938	7334	7268	7188	7288	7309	7359	7409	6792	7329	3326	3831	572	6564	7136	7169
	'Had 5+ alcoholic drinks*'	8775	9548	9791	9641	9610	7105	9885	9059	9364	8953	9190	7367	8746	9017	8201	4265	5289	8822	8566	9580	9138	9563	8511	2900	7457	10254	8085	10035	8013	9864	7161	7165	9012	9971	9872	9812	9997	9965	10053	10148	9225	9980	4606	5201	764	8836	9716	9802
	'No milk+'	8844	9963	10238	10272	10118	6915	10491	9388	9893	9642	9079	7706	9135	9522	8773	4982	4715	8275	8036	9826	9230	9799	9103	2324	5917	8085	10994	10702	7616	10211	6465	6467	8572	10310	10010	10201	10626	10327	10581	10760	9712	10325	5178	5985	749	9396	10324	10478
	'Does not wear seatbelt'	10993	12277	12603	12554	12458	8638	12830	11609	12070	11665	11138	9350	11154	11607	10607	5709	5723	10183	9882	12072	11300	12063	11024	2840	7318	10035	10702	13471	9322	12498	7879	7878	10511	12646	12301	12485	12974	12660	12965	13156	11850	12640	6044	6930	975	11311	12514	12682
	'Ridden with drunk driver *'	8151	8833	9128	9037	9013	6661	9222	8447	8743	8404	8259	6971	8123	8402	7592	4029	4722	7886	7624	8767	8260	8664	7927	2622	6295	8013	7616	9322	9546	9070	6370	6370	8103	9181	9050	8976	9236	9163	9282	9377	8388	9163	4266	4868	723	8176	8992	9091
	'Drank alcohol at school*'	10634	11786	12126	12029	11960	8398	12297	11205	11583	11187	10801	9005	10723	11176	10214	5511	5607	9885	9592	11673	10849	11600	10609	2830	7333	9864	10211	12498	9070	12823	7776	7778	10305	12313	11904	12044	12620	12199	12461	12641	11532	12167	5766	6596	941	10877	12024	12185
	'Smoked marijuana'	7057	7536	7752	7618	7604	5987	7814	7298	7492	7228	7463	5982	6987	7190	6595	3724	5098	7387	7181	7675	7492	7516	6824	2721	5768	7161	6465	7879	6370	7776	8051	8036	8033	8027	7969	7779	7922	7977	7947	8004	7273	7966	3682	4280	574	7018	7664	7730
	'Age when first tried marijuana'	7058	7536	7750	7617	7607	5984	7811	7293	7491	7226	7464	5975	6981	7185	6591	3725	5095	7384	7183	7678	7494	7516	6818	2711	5770	7165	6467	7878	6370	7778	8036	8049	8040	8034	7959	7787	7911	7968	7950	8006	7271	7958	3684	4284	578	7018	7665	7730
	'Used marijuana*'	9232	10026	10293	10161	10106	7527	10403	9595	9864	9501	9669	7724	9128	9475	8715	4742	5491	9230	8974	10153	9630	9913	9020	2822	6938	9012	8572	10511	8103	10305	8033	8040	10770	10759	10391	10381	10549	10501	10575	10676	9664	10502	4860	5669	783	9276	10182	10277
	'Used marijuana at school*'	10810	11960	12314	12188	12105	8547	12468	11371	11725	11304	11016	9112	10844	11306	10352	5511	5713	10105	9812	11910	11054	11743	10749	2876	7334	9971	10310	12646	9181	12313	8027	8034	10759	12996	12147	12264	12649	12407	12646	12824	11513	12399	5823	6695	951	11025	12179	12325
	'Has ever used cocaine '	10523	11591	11935	11838	11770	8372	12115	11050	11398	11028	10779	8960	10664	11069	10099	5337	5745	10046	9750	11576	10953	11471	10492	2891	7268	9872	10010	12301	9050	11904	7969	7959	10391	12147	12618	12201	12406	12367	12351	12537	11198	12275	5730	6560	896	10768	11877	12022
	'Has used cocaine*'	10570	12124	12076	12012	11920	8351	12269	11150	11552	11147	11153	8983	10708	11160	10519	5582	5770	9948	9959	12024	11267	11972	10574	2880	7188	9812	10201	12485	8976	12044	7779	7787	10381	12264	12201	12821	12534	12333	12497	12694	11721	12293	5766	6835	938	11240	12032	12188
	'Has ever used heroin'	10938	12177	12515	12464	12369	8631	12755	11560	11990	11586	11115	9304	11106	11579	10589	5677	5700	10162	9862	12020	11236	12011	11007	2825	7288	9997	10626	12974	9236	12620	7922	7911	10549	12649	12406	12534	13321	12752	12994	13227	11933	12715	6039	6880	953	11286	12489	12670
	'Has ever used methamphetamines'	10732	11891	12247	12153	12080	8506	12447	11330	11712	11353	10952	9196	10944	11366	10363	5464	5754	10130	9831	11815	11149	11749	10773	2883	7309	9965	10327	12660	9163	12199	7977	7968	10501	12407	12367	12333	12752	12989	12700	12902	11494	12556	5871	6754	926	11094	12227	12370
	'Has ever used steroids'	10939	12178	12528	12466	12383	8646	12753	11574	11978	11601	11154	9318	11131	11575	10573	5619	5750	10185	9888	12013	11243	12035	10985	2881	7359	10053	10581	12965	9282	12461	7947	7950	10575	12646	12351	12497	12994	12700	13321	13192	11794	12673	5984	6836	971	11316	12514	12657
	'Has ever used injected drugs'	11074	12342	12703	12642	12542	8723	12928	11714	12145	11755	11277	9429	11262	11726	10716	5684	5782	10291	9992	12184	11390	12181	11136	2889	7409	10148	10760	13156	9377	12641	8004	8006	10676	12824	12537	12694	13227	12902	13192	13515	11946	12872	6092	6957	981	11456	12663	12840
	'Smoked cigars*'	10059	11484	11441	11368	11270	7890	11652	10540	10984	10518	10633	8458	10106	10534	9976	5526	5460	9372	9391	11416	10667	11813	10031	2721	6792	9225	9712	11850	8388	11532	7273	7271	9664	11513	11198	11721	11933	11494	11794	11946	12140	11483	5332	6439	877	10586	11382	11518
	'Has ever used ecstasy'	10747	11910	12252	12155	12091	8546	12454	11333	11705	11338	10963	9159	10902	11332	10342	5475	5743	10116	9822	11811	11128	11732	10742	2883	7329	9980	10325	12640	9163	12167	7966	7958	10502	12399	12275	12293	12715	12556	12673	12872	11483	12971	5856	6702	923	11056	12194	12351
	'Does not go to PE class+'	4945	5577	5754	5775	5697	3760	5900	5202	5602	5523	5125	4381	5177	5373	4824	2722	2641	4738	4578	5536	5257	5510	5038	1315	3326	4606	5178	6044	4266	5766	3682	3684	4860	5823	5730	5766	6039	5871	5984	6092	5332	5856	6259	3771	363	5305	5845	5937
	'Has not participated in sports^'	5705	6589	6619	6652	6500	4369	6759	5983	6398	6231	6074	5210	6036	6263	5871	3429	3345	5547	5546	6614	6350	6467	5901	1601	3831	5201	5985	6930	4868	6596	4280	4284	5669	6695	6560	6835	6880	6754	6836	6957	6439	6702	3771	7129	482	6274	6679	6752
	'Watches TV'	820	925	939	936	920	650	943	867	865	841	838	628	802	823	759	435	444	724	705	893	797	900	793	255	572	764	749	975	723	941	574	578	783	951	896	938	953	926	971	981	877	923	363	482	1018	796	941	929
	'Has fasted to lose weight *'	9531	10940	10939	10949	10826	7598	11141	10096	10553	10201	10047	8477	9987	10336	9741	5092	5314	9024	9026	10856	10190	10804	9798	2665	6564	8836	9396	11311	8176	10877	7018	7018	9276	11025	10768	11240	11286	11094	11316	11456	10586	11056	5305	6274	796	11638	11172	11340
	'Has taken pill to lose weight *'	10517	11741	12059	12061	11947	8313	12319	11155	11591	11234	10743	9116	10829	11250	10271	5410	5610	9875	9587	11605	10891	11587	10671	2815	7136	9716	10324	12514	8992	12024	7664	7665	10182	12179	11877	12032	12489	12227	12514	12663	11382	12194	5845	6679	941	11172	12877	12410
	'Has vomited to lose weight*'	10639	11883	12220	12223	12104	8396	12471	11281	11765	11379	10855	9238	10978	11400	10430	5510	5621	9947	9651	11746	10998	11710	10829	2801	7169	9802	10478	12682	9091	12185	7730	7730	10277	12325	12022	12188	12670	12370	12657	12840	11518	12351	5937	6752	929	11340	12410	13053
	'No fruit juice+'	8736	10126	10099	10090	9959	6784	10291	9257	9685	9329	9158	7526	9000	9387	8826	4867	4710	8119	8124	9970	9362	9965	8876	2301	5761	7964	8893	10530	7373	10033	6236	6238	8388	10172	9889	10379	10455	10187	10442	10598	9808	10166	4986	6025	747	9476	10166	10299
	'No fruit+'	9080	10479	10461	10457	10309	7102	10664	9624	10061	9746	9529	7807	9305	9705	9147	5165	4921	8436	8443	10338	9702	10325	9195	2434	6002	8246	9241	10913	7673	10395	6588	6587	8765	10534	10232	10730	10836	10547	10805	10974	10200	10523	5187	6279	810	9776	10487	10659
	'No green salad+'	6826	7846	7818	7807	7718	5377	7968	7207	7515	7282	7110	5799	6899	7218	6800	4129	3710	6235	6243	7701	7221	7663	6841	1769	4334	6016	6905	8134	5687	7749	4926	4925	6533	7872	7620	7996	8098	7841	8035	8179	7593	7828	3905	4750	634	7251	7787	7912
	'No potatoes+'	6964	8128	8084	8137	8022	5485	8286	7469	7801	7645	7329	6053	7235	7544	7128	4075	3790	6466	6471	8019	7485	7943	7166	1851	4541	6291	7236	8483	5904	8092	5101	5103	6784	8174	7936	8346	8421	8168	8392	8536	7889	8172	4077	4962	597	7622	8173	8304
	'No carrots'	4586	5303	5299	5300	5214	3688	5381	4913	5143	5022	4826	4018	4707	4918	4625	3041	2689	4338	4343	5250	4959	5197	4649	1367	3088	4177	4897	5564	3960	5291	3485	3486	4505	5353	5169	5439	5493	5337	5467	5565	5177	5329	2715	3363	468	5007	5320	5394
	'No vegetables+'	8725	10069	10024	10056	9901	6883	10224	9264	9649	9300	9183	7490	8919	9294	8837	4991	4762	8119	8128	9938	9292	9891	8885	2317	5797	7963	8862	10473	7411	9967	6347	6350	8465	10119	9839	10316	10374	10094	10355	10508	9788	10090	4904	5991	771	9421	10057	10219
	'Has driven while drinking*'	10159	11180	11472	11328	11282	8021	11607	10540	10992	10550	10314	8471	10110	10517	9572	5176	5516	9606	9317	11019	10380	11014	9965	2826	7316	9686	9617	11844	8944	11538	7565	7562	9871	11510	11309	11354	11854	11521	11737	11880	10866	11541	5495	6160	888	10221	11328	11454
	2003	'Carried a weapon '	'Carried a gun*'	'Carried weapon at school'	'Felt unsafe at school*'	'Been threatened at school^'	'Been in fight^'	'Injured in a fight*'	'Been in fight at school^'	'Physically injured by boyfriend/girlfriend*'	'Forced to have sex '	'Offered drugs at school ^'	'Has felt sad/hopeless *'	'Has considered suicide ^'	'Made a plan to commit suicide ^'	'Injured from attempted suicide'	'Does not wear sunscreen'	'Has ever smoked'	'Has smoked*'	'Smoked cigarettes at school*'	'Has ever smoked cigarettes daily'	'Used snuff*'	'Has used snuff at school*'	'Times attempted suicide *'	'Days had at least 1 drink of alcohol'	'Drank alcohol*'	'Had 5+ alcoholic drinks*'	'No milk+'	'Does not wear seatbelt'	'Ridden with drunk driver *'	'Drank alcohol at school*'	'Smoked marijuana'	'Age when first tried marijuana'	'Used marijuana*'	'Used marijuana at school*'	'Has ever used cocaine '	'Has used cocaine*'	'Has ever used heroin'	'Has ever used methamphetamines'	'Has ever used steroids'	'Has ever used injected drugs'	'Smoked cigars*'	'Has ever used ecstasy'	'Does not go to PE class+'	'Has not participated in sports^'	'Watches TV'	'Has fasted to lose weight *'	'Has taken pill to lose weight *'	'Has vomited to lose weight*'
	'Carried a weapon '	12103	12022	12093	11556	11468	8520	11777	10745	11145	10467	10775	8653	10315	10624	9731	6481	5124	9438	9432	11331	10471	11571	9801	2721	6767	9027	9501	11489	8647	11493	7364	7364	9637	11603	11195	11695	11886	11508	11636	11862	11709	11129	5493	6216	873	10398	10996	11258
	'Carried a gun*'	12022	13911	13292	13202	12958	9151	13403	11946	12511	11998	12079	9664	11725	11923	10915	7277	5466	10453	10301	12717	11734	13058	11164	2970	7255	9983	10792	13067	9487	13113	8071	7906	10724	12990	12512	13320	13596	13064	13235	13527	13320	12496	6289	7115	990	11880	12561	12892
	'Carried weapon at school'	12093	13292	14142	13435	13199	9301	13612	12159	12735	12187	12234	9922	12002	12213	11136	7277	5608	10664	10509	12899	11872	13198	11388	3016	7372	10133	11001	13196	9630	13285	8233	8073	10906	13222	12725	13538	13811	13301	13459	13757	13469	12722	6343	7265	1012	12075	12745	13071
	'Felt unsafe at school*'	11556	13202	13435	14248	13332	9251	13696	12162	12819	12290	12143	10107	12105	12290	11281	7256	5569	10603	10438	12859	11841	13192	11540	2970	7310	10076	11113	13222	9613	13275	8128	7960	10819	13167	12734	13571	13870	13330	13519	13805	13484	12735	6405	7356	1015	12203	12832	13179
	'Been threatened at school^'	11468	12958	13199	13332	13888	9223	13427	12019	12581	12014	11951	9909	11844	12049	11014	7120	5500	10411	10276	12646	11649	12933	11241	2948	7215	9899	10817	12951	9456	13010	8030	7889	10641	12939	12511	13285	13561	13057	13244	13515	13206	12495	6231	7134	978	11915	12556	12877
	'Been in fight^'	8520	9151	9301	9251	9223	9604	9598	9597	8953	8382	8684	7136	8339	8621	7923	5184	4446	7771	7753	9136	8525	9227	7989	2415	5733	7491	7544	9208	7101	9188	6252	6249	7997	9285	9022	9354	9445	9241	9347	9474	9348	9051	4237	4869	631	8431	8852	9024
	'Injured in a fight*'	11777	13403	13612	13696	13427	9598	14420	12453	12984	12405	12359	10141	12185	12415	11359	7366	5660	10769	10622	13071	12039	13405	11608	3014	7420	10260	11225	13418	9733	13442	8281	8133	11003	13367	12928	13748	14052	13511	13689	14007	13691	12920	6476	7386	1021	12293	12973	13306
	'Been in fight at school^'	10745	11946	12159	12162	12019	9597	12453	12743	11673	11035	11093	9155	10861	11275	10326	6734	5299	9688	9666	11836	10959	12104	10411	2698	6794	9220	10040	12121	8818	12032	7481	7481	9948	12109	11669	12210	12457	12028	12263	12512	12309	11731	5745	6594	825	11040	11607	11908
	'Physically injured by boyfriend/girlfriend*'	11145	12511	12735	12819	12581	8953	12984	11673	13509	11853	11631	9788	11525	11821	10819	7073	5482	10144	10131	12413	11478	12675	10904	2841	7115	9670	10695	12680	9303	12617	7858	7858	10339	12683	12287	12879	13166	12675	12869	13149	12891	12248	6203	7070	979	11684	12266	12579
	'Forced to have sex '	10467	11998	12187	12290	12014	8382	12405	11035	11853	12941	11182	9375	11143	11290	10301	6807	5247	9716	9588	11829	11005	12084	10520	2761	6674	9189	10169	12082	8769	12144	7526	7395	9886	11986	11653	12348	12616	12166	12300	12567	12345	11615	5908	6827	895	11240	11767	12111
	'Offered drugs at school ^'	10775	12079	12234	12143	11951	8684	12359	11093	11631	11182	12822	9102	10928	11167	10161	6695	5646	10495	10382	12108	11307	12284	10361	3018	7283	9827	10025	12081	9101	12243	8026	7906	10466	12171	11825	12424	12595	12245	12370	12570	12476	11770	5906	6676	892	11095	11764	11997
	'Has felt sad/hopeless *'	8653	9664	9922	10107	9909	7136	10141	9155	9788	9375	9102	10513	9812	9758	8732	5449	4528	8144	8142	9738	9101	9812	8803	2412	5772	7714	8394	9828	7402	9861	6305	6308	8168	9902	9688	10063	10244	9974	10049	10222	9991	9609	4849	5691	758	9464	9672	9884
	'Has considered suicide ^'	10315	11725	12002	12105	11844	8339	12185	10861	11525	11143	10928	9812	12705	11967	10607	6432	5172	9672	9510	11575	10769	11748	10858	2814	6694	9119	9972	11787	8639	11853	7489	7329	9791	11774	11483	12147	12382	12007	12088	12325	12013	11429	5773	6691	875	11133	11563	11859
	'Made a plan to commit suicide ^'	10624	11923	12213	12290	12049	8621	12415	11275	11821	11290	11167	9758	11967	12917	10821	6699	5322	9760	9737	11910	11181	12211	10914	2694	6803	9267	10195	12215	8832	12082	7425	7420	9912	12116	11774	12321	12587	12163	12405	12655	12428	11795	6008	6951	798	11399	11860	12167
	'Injured from attempted suicide'	9731	10915	11136	11281	11014	7923	11359	10326	10819	10301	10161	8732	10607	10821	11755	6321	4831	8953	8951	10869	10079	11100	11729	2350	6175	8394	9474	11143	8159	11075	6830	6827	9093	11116	10795	11292	11531	11107	11285	11521	11295	10718	5403	6326	738	10395	10795	11096
	'Does not wear sunscreen'	6481	7277	7277	7256	7120	5184	7366	6734	7073	6807	6695	5449	6432	6699	6321	7715	3221	5758	5767	7102	6611	7241	6359	1457	3892	5336	6443	7428	5281	7249	4536	4539	5961	7259	6960	7326	7493	7185	7329	7511	7379	7025	3871	4429	518	6702	7049	7228
	'Has ever smoked'	5124	5466	5608	5569	5500	4446	5660	5299	5482	5247	5646	4528	5172	5322	4831	3221	5794	5777	5752	5739	5729	5696	4878	2318	4286	5201	4655	5593	4784	5609	4970	4963	5386	5667	5681	5721	5726	5707	5702	5740	5720	5626	2791	3217	406	5227	5508	5545
	'Has smoked*'	9438	10453	10664	10603	10411	7771	10769	9688	10144	9716	10495	8144	9672	9760	8953	5758	5777	11111	10914	10861	10369	10560	9184	2953	6891	9113	8720	10447	8271	10608	7664	7514	9590	10599	10489	10903	10943	10796	10728	10877	10698	10353	5079	5851	790	9699	10220	10401
	'Smoked cigarettes at school*'	9432	10301	10509	10438	10276	7753	10622	9666	10131	9588	10382	8142	9510	9737	8951	5767	5752	10914	10946	10861	10367	10558	9028	2850	6893	9002	8723	10415	8265	10468	7506	7509	9435	10595	10485	10744	10786	10635	10610	10759	10641	10318	5082	5850	790	9641	10148	10312
	'Has ever smoked cigarettes daily'	11331	12717	12899	12859	12646	9136	13071	11836	12413	11829	12108	9738	11575	11910	10869	7102	5739	10861	10861	13559	12142	12973	10959	2934	7407	10039	10732	12880	9476	12921	8139	8141	10748	13009	12552	13085	13301	12901	13047	13301	13182	12480	6212	7193	972	11815	12464	12748
	'Used snuff*'	10471	11734	11872	11841	11649	8525	12039	10959	11478	11005	11307	9101	10769	11181	10079	6611	5729	10369	10367	12142	12524	12086	10160	2801	7034	9530	9909	12015	8855	11897	7816	7818	10144	11923	11720	12109	12293	12024	12112	12331	12250	11697	5897	6820	773	11046	11623	11849
	'Has used snuff at school*'	11571	13058	13198	13192	12933	9227	13405	12104	12675	12084	12284	9812	11748	12211	11100	7241	5696	10560	10558	12973	12086	13946	11188	2888	7373	10096	10968	13258	9526	13190	7985	7985	10671	13141	12722	13359	13663	13125	13438	13715	13933	12705	6432	7294	918	12089	12799	13095
	'Times attempted suicide *'	9801	11164	11388	11540	11241	7989	11608	10411	10904	10520	10361	8803	10858	10914	11729	6359	4878	9184	9028	10959	10160	11188	12023	2478	6225	8572	9539	11267	8219	11301	7035	6869	9323	11197	10879	11550	11783	11359	11493	11730	11437	10843	5442	6374	753	10539	10961	11270
	'Days had at least 1 drink of alcohol'	2721	2970	3016	2970	2948	2415	3014	2698	2841	2761	3018	2412	2814	2694	2350	1457	2318	2953	2850	2934	2801	2888	2478	3091	2978	3080	2361	2804	2713	3066	2906	2798	2954	2954	2956	3065	3063	3072	3005	3013	2958	2877	1413	1489	316	2727	2874	2893
	'Drank alcohol*'	6767	7255	7372	7310	7215	5733	7420	6794	7115	6674	7283	5772	6694	6803	6175	3892	4286	6891	6893	7407	7034	7373	6225	2978	7584	7571	6041	7236	6473	7530	5859	5857	7010	7480	7395	7524	7510	7460	7434	7494	7419	7276	3506	3900	594	6788	7144	7214
	'Had 5+ alcoholic drinks*'	9027	9983	10133	10076	9899	7491	10260	9220	9670	9189	9827	7714	9119	9267	8394	5336	5201	9113	9002	10039	9530	10096	8572	3080	7571	10556	8269	9946	8265	10294	7394	7283	9233	10170	10051	10411	10432	10289	10298	10404	10243	9918	4807	5394	772	9262	9804	9948
	'No milk+'	9501	10792	11001	11113	10817	7544	11225	10040	10695	10169	10025	8394	9972	10195	9474	6443	4655	8720	8723	10732	9909	10968	9539	2361	6041	8269	11808	11072	7975	10958	6672	6677	8874	11006	10658	11224	11489	11011	11199	11478	11180	10600	5673	6554	807	10297	10795	11077
	'Does not wear seatbelt'	11489	13067	13196	13222	12951	9208	13418	12121	12680	12082	12081	9828	11787	12215	11143	7428	5593	10447	10415	12880	12015	13258	11267	2804	7236	9946	11072	14029	9508	13120	7955	7928	10674	13091	12635	13316	13625	13072	13366	13660	13486	12692	6486	7463	919	12129	12780	13102
	'Ridden with drunk driver *'	8647	9487	9630	9613	9456	7101	9733	8818	9303	8769	9101	7402	8639	8832	8159	5281	4784	8271	8265	9476	8855	9526	8219	2713	6473	8265	7975	9508	10048	9588	6635	6637	8367	9676	9499	9785	9849	9622	9679	9815	9639	9335	4577	5204	783	8798	9241	9397
	'Drank alcohol at school*'	11493	13113	13285	13275	13010	9188	13442	12032	12617	12144	12243	9861	11853	12082	11075	7249	5609	10608	10468	12921	11897	13190	11301	3066	7530	10294	10958	13120	9588	13984	8266	8125	10935	13254	12737	13494	13746	13242	13444	13716	13477	12698	6352	7279	990	12104	12767	13108
	'Smoked marijuana'	7364	8071	8233	8128	8030	6252	8281	7481	7858	7526	8026	6305	7489	7425	6830	4536	4970	7664	7506	8139	7816	7985	7035	2906	5859	7394	6672	7955	6635	8266	8513	8320	8422	8323	8257	8466	8471	8460	8282	8356	8139	8119	3911	4417	661	7435	7868	7949
	'Age when first tried marijuana'	7364	7906	8073	7960	7889	6249	8133	7481	7858	7395	7906	6308	7329	7420	6827	4539	4963	7514	7509	8141	7818	7985	6869	2798	5857	7283	6677	7928	6637	8125	8320	8345	8256	8330	8243	8299	8291	8275	8162	8236	8083	8075	3910	4418	668	7371	7790	7862
	'Used marijuana*'	9637	10724	10906	10819	10641	7997	11003	9948	10339	9886	10466	8168	9791	9912	9093	5961	5386	9590	9435	10748	10144	10671	9323	2954	7010	9233	8874	10674	8367	10935	8422	8256	11346	11146	10748	11230	11238	11075	11019	11175	10892	10714	5170	5932	791	9869	10404	10636
	'Used marijuana at school*'	11603	12990	13222	13167	12939	9285	13367	12109	12683	11986	12171	9902	11774	12116	11116	7259	5667	10599	10595	13009	11923	13141	11197	2954	7480	10170	11006	13091	9676	13254	8323	8330	11146	13894	12891	13482	13683	13229	13385	13661	13375	12807	6340	7284	1014	12019	12666	12991
	'Has ever used cocaine '	11195	12512	12725	12734	12511	9022	12928	11669	12287	11653	11825	9688	11483	11774	10795	6960	5681	10489	10485	12552	11720	12722	10879	2956	7395	10051	10658	12635	9499	12737	8257	8243	10748	12891	13431	13413	13369	13148	13022	13269	12924	12631	6191	7111	967	11663	12309	12581
	'Has used cocaine*'	11695	13320	13538	13571	13285	9354	13748	12210	12879	12348	12424	10063	12147	12321	11292	7326	5721	10903	10744	13085	12109	13359	11550	3065	7524	10411	11224	13316	9785	13494	8466	8299	11230	13482	13413	14331	14157	13728	13752	14045	13640	13090	6495	7430	1031	12283	12995	13308
	'Has ever used heroin'	11886	13596	13811	13870	13561	9445	14052	12457	13166	12616	12595	10244	12382	12587	11531	7493	5726	10943	10786	13301	12293	13663	11783	3063	7510	10432	11489	13625	9849	13746	8471	8291	11238	13683	13369	14157	14664	13966	14049	14409	13949	13313	6636	7602	1044	12546	13269	13603
	'Has ever used methamphetamines'	11508	13064	13301	13330	13057	9241	13511	12028	12675	12166	12245	9974	12007	12163	11107	7185	5707	10796	10635	12901	12024	13125	11359	3072	7460	10289	11011	13072	9622	13242	8460	8275	11075	13229	13148	13728	13966	14076	13541	13822	13393	12994	6387	7326	1001	12120	12805	13088
	'Has ever used steroids'	11636	13235	13459	13519	13244	9347	13689	12263	12869	12300	12370	10049	12088	12405	11285	7329	5702	10728	10610	13047	12112	13438	11493	3005	7434	10298	11199	13366	9679	13444	8282	8162	11019	13385	13022	13752	14049	13541	14274	14165	13696	13014	6511	7442	983	12331	13028	13344
	'Has ever used injected drugs'	11862	13527	13757	13805	13515	9474	14007	12512	13149	12567	12570	10222	12325	12655	11521	7511	5740	10877	10759	13301	12331	13715	11730	3013	7494	10404	11478	13660	9815	13716	8356	8236	11175	13661	13269	14045	14409	13822	14165	14606	14005	13282	6670	7632	997	12575	13293	13638
	'Smoked cigars*'	11709	13320	13469	13484	13206	9348	13691	12309	12891	12345	12476	9991	12013	12428	11295	7379	5720	10698	10641	13182	12250	13933	11437	2958	7419	10243	11180	13486	9639	13477	8139	8083	10892	13375	12924	13640	13949	13393	13696	14005	14262	12917	6560	7468	934	12333	13040	13364
	'Has ever used ecstasy'	11129	12496	12722	12735	12495	9051	12920	11731	12248	11615	11770	9609	11429	11795	10718	7025	5626	10353	10318	12480	11697	12705	10843	2877	7276	9918	10600	12692	9335	12698	8119	8075	10714	12807	12631	13090	13313	12994	13014	13282	12917	13429	6207	7119	894	11669	12336	12600
	'Does not go to PE class+'	5493	6289	6343	6405	6231	4237	6476	5745	6203	5908	5906	4849	5773	6008	5403	3871	2791	5079	5082	6212	5897	6432	5442	1413	3506	4807	5673	6486	4577	6352	3911	3910	5170	6340	6191	6495	6636	6387	6511	6670	6560	6207	6862	4398	393	5972	6309	6481
	'Has not participated in sports^'	6216	7115	7265	7356	7134	4869	7386	6594	7070	6827	6676	5691	6691	6951	6326	4429	3217	5851	5850	7193	6820	7294	6374	1489	3900	5394	6554	7463	5204	7279	4417	4418	5932	7284	7111	7430	7602	7326	7442	7632	7468	7119	4398	7823	447	6871	7218	7393
	'Watches TV'	873	990	1012	1015	978	631	1021	825	979	895	892	758	875	798	738	518	406	790	790	972	773	918	753	316	594	772	807	919	783	990	661	668	791	1014	967	1031	1044	1001	983	997	934	894	393	447	1105	858	920	924
	'Has fasted to lose weight *'	10398	11880	12075	12203	11915	8431	12293	11040	11684	11240	11095	9464	11133	11399	10395	6702	5227	9699	9641	11815	11046	12089	10539	2727	6788	9262	10297	12129	8798	12104	7435	7371	9869	12019	11663	12283	12546	12120	12331	12575	12333	11669	5972	6871	858	12856	12129	12428
	'Has taken pill to lose weight *'	10996	12561	12745	12832	12556	8852	12973	11607	12266	11767	11764	9672	11563	11860	10795	7049	5508	10220	10148	12464	11623	12799	10961	2874	7144	9804	10795	12780	9241	12767	7868	7790	10404	12666	12309	12995	13269	12805	13028	13293	13040	12336	6309	7218	920	12129	13576	13012
	'Has vomited to lose weight*'	11258	12892	13071	13179	12877	9024	13306	11908	12579	12111	11997	9884	11859	12167	11096	7228	5545	10401	10312	12748	11849	13095	11270	2893	7214	9948	11077	13102	9397	13108	7949	7862	10636	12991	12581	13308	13603	13088	13344	13638	13364	12600	6481	7393	924	12428	13012	13940
	'No fruit juice+'	9803	11244	11462	11531	11234	7737	11659	10356	10967	10506	10403	8529	10339	10582	9627	6559	4769	9052	8940	11034	10287	11383	9819	2405	6083	8551	9982	11462	8137	11362	6843	6728	9191	11314	10943	11635	11930	11465	11643	11919	11626	10948	5786	6711	787	10598	11181	11464
	'No fruit+'	9943	11453	11666	11726	11423	7902	11860	10498	11152	10703	10580	8625	10481	10650	9784	6744	4833	9198	9062	11208	10388	11491	10009	2501	6119	8610	10168	11632	8223	11544	7056	6910	9388	11464	11079	11832	12123	11646	11792	12085	11753	11088	5860	6787	837	10710	11284	11598
	'No green salad+'	7465	8592	8747	8783	8557	5909	8881	7866	8341	8034	7882	6416	7836	7908	7320	5337	3602	6814	6669	8338	7646	8527	7536	1820	4434	6333	7646	8670	6132	8607	5338	5189	7032	8538	8213	8848	9067	8685	8778	9012	8744	8236	4390	5166	677	7895	8322	8618
	'No potatoes+'	7929	9135	9346	9435	9173	6320	9508	8439	8978	8667	8440	7020	8413	8585	7844	5554	3839	7269	7177	8969	8255	9199	8009	1980	4884	6822	8281	9320	6584	9269	5602	5499	7473	9205	8891	9479	9720	9299	9452	9702	9425	8901	4723	5533	663	8639	9073	9368
	'No carrots'	5038	5821	5972	5995	5841	4047	6064	5360	5722	5547	5416	4433	5377	5400	4980	3820	2643	4755	4660	5671	5282	5816	5132	1364	3178	4387	5424	5956	4311	5892	3755	3651	4860	5815	5636	6038	6196	5929	6001	6139	5968	5601	3122	3728	509	5474	5758	5895
	'No vegetables+'	9606	10866	11069	11139	10879	7643	11271	10167	10730	10193	10091	8279	9891	10253	9451	6566	4712	8743	8749	10776	9980	11050	9521	2323	5982	8264	9798	11185	7983	11009	6702	6707	8965	11069	10685	11246	11510	11016	11261	11535	11260	10639	5625	6558	791	10280	10791	11086
	'Has driven while drinking*'	10823	12249	12380	12349	12096	8668	12545	11146	11722	11205	11514	9121	10977	11150	10238	6674	5491	10234	10075	11947	11122	12187	10475	3075	7562	10042	10139	12176	9450	12283	7982	7815	10383	12191	11901	12566	12723	12341	12429	12653	12403	11811	5895	6592	945	11122	11798	12037
	2001	'Carried a weapon '	'Carried a gun*'	'Carried weapon at school'	'Felt unsafe at school*'	'Been threatened at school^'	'Been in fight^'	'Injured in a fight*'	'Been in fight at school^'	'Physically injured by boyfriend/girlfriend*'	'Forced to have sex '	'Offered drugs at school ^'	'Has felt sad/hopeless *'	'Has considered suicide ^'	'Made a plan to commit suicide ^'	'Injured from attempted suicide'	'Does not wear sunscreen'	'Has ever smoked'	'Has smoked*'	'Smoked cigarettes at school*'	'Has ever smoked cigarettes daily'	'Used snuff*'	'Has used snuff at school*'	'Times attempted suicide *'	'Days had at least 1 drink of alcohol'	'Drank alcohol*'	'Had 5+ alcoholic drinks*'	'No milk+'	'Does not wear seatbelt'	'Ridden with drunk driver *'	'Drank alcohol at school*'	'Smoked marijuana'	'Age when first tried marijuana'	'Used marijuana*'	'Used marijuana at school*'	'Has ever used cocaine '	'Has used cocaine*'	'Has ever used heroin'	'Has ever used methamphetamines'	'Has ever used steroids'	'Has ever used injected drugs'	'Smoked cigars*'	'Has ever used ecstasy'	'Does not go to PE class+'	'Has not participated in sports^'	'Watches TV'	'Has fasted to lose weight *'	'Has taken pill to lose weight *'	'Has vomited to lose weight*'
	'Carried a weapon '	10956	10791	10950	10249	10347	7951	10570	9928	9966	9700	9603	7863	9151	9498	8920	5819	4177	8205	8203	10188	8641	9995	8953	2372	6118	8164	8776	10509	7857	10484	6490	6490	8686	10486	10083	10235	10734	10193	10624	10824	10176	8465	5043	5627	683	9381	9950	10323
	'Carried a gun*'	10791	12338	11729	11465	11464	8445	11856	10914	11200	10990	10692	8713	10172	10686	10057	6581	4461	8940	8937	11298	9684	11185	10094	2490	6495	8864	9960	11810	8572	11674	6963	6963	9456	11661	11202	11455	12066	11338	11870	12131	11466	9551	5753	6461	799	10643	11173	11595
	'Carried weapon at school'	10950	11729	12577	11728	11727	8631	12020	11154	11314	11141	10756	8977	10447	10847	10162	6533	4571	9171	9167	11570	9800	11313	10200	2538	6662	9045	10157	11972	8730	11933	7144	7143	9677	11911	11449	11711	12247	11593	12118	12381	11611	9523	5861	6567	785	10783	11403	11833
	'Felt unsafe at school*'	10249	11465	11728	12508	11663	8478	11948	11027	11236	11077	10550	9042	10397	10781	10197	6450	4474	9022	9021	11391	9655	11129	10234	2474	6522	8863	10139	11849	8635	11753	7005	7003	9519	11733	11293	11571	12127	11428	11987	12249	11446	9380	5801	6546	803	10809	11369	11796
	'Been threatened at school^'	10347	11464	11727	11663	12397	8581	11888	11041	11203	11009	10539	8951	10374	10751	10082	6409	4472	9006	9005	11379	9646	11094	10117	2489	6513	8866	10014	11777	8585	11716	7017	7013	9489	11688	11254	11510	12059	11397	11940	12184	11393	9351	5719	6425	786	10658	11250	11671
	'Been in fight^'	7951	8445	8631	8478	8581	8943	8856	8937	8290	8029	7975	6687	7676	7897	7472	4804	3750	6972	6969	8467	7227	8162	7501	2152	5304	6936	7173	8592	6625	8615	5721	5719	7399	8646	8381	8441	8801	8480	8728	8864	8319	6988	4032	4489	582	7760	8208	8494
	'Injured in a fight*'	10570	11856	12020	11948	11888	8856	12805	11359	11517	11325	10900	9130	10604	11018	10377	6652	4555	9240	9238	11682	9962	11427	10418	2516	6670	9103	10339	12196	8795	12059	7199	7198	9755	12035	11578	11868	12492	11734	12282	12561	11733	9670	5992	6703	814	10958	11578	12021
	'Been in fight at school^'	9928	10914	11154	11027	11041	8937	11359	11747	10654	10421	10126	8462	9809	10177	9604	6168	4391	8650	8647	10860	9188	10583	9638	2438	6332	8515	9493	11196	8220	11174	6840	6837	9167	11180	10721	10950	11458	10843	11338	11575	10850	8934	5336	5998	758	10100	10678	11074
	'Physically injured by boyfriend/girlfriend*'	9966	11200	11314	11236	11203	8290	11517	10654	12063	10967	10336	8775	10122	10574	9898	6341	4462	8780	8775	11036	9532	10872	9933	2474	6378	8652	9809	11450	8341	11349	6894	6892	9264	11308	10957	11186	11722	11104	11594	11848	11175	9231	5693	6383	758	10527	10997	11408
	'Forced to have sex '	9700	10990	11141	11077	11009	8029	11325	10421	10967	11897	10142	8691	10023	10460	9793	6430	4325	8623	8621	10897	9713	11034	9832	2364	6163	8423	9730	11282	8145	11222	6720	6717	9066	11162	10794	11394	11560	10938	11415	11677	11338	9377	5602	6389	756	10406	10859	11269
	'Offered drugs at school ^'	9603	10692	10756	10550	10539	7975	10900	10126	10336	10142	11351	8170	9465	9896	9267	5990	4604	9043	9041	10735	9344	10489	9305	2560	6493	8685	9192	10872	8139	10851	7012	7014	9289	10888	10557	10667	11154	10632	10997	11207	10694	8851	5346	5973	746	9834	10350	10717
	'Has felt sad/hopeless *'	7863	8713	8977	9042	8951	6687	9130	8462	8775	8691	8170	9542	8747	8830	8095	4965	3728	7173	7171	8810	7611	8505	8126	2166	5266	6976	7838	9020	6787	9039	5632	5636	7425	8978	8781	8926	9271	8887	9202	9369	8741	7321	4484	5172	584	8577	8842	9118
	'Has considered suicide ^'	9151	10172	10447	10397	10374	7676	10604	9809	10122	10023	9465	8747	11118	10560	9616	5697	4206	8265	8260	10238	8808	9905	9657	2378	5976	8045	9041	10530	7724	10495	6455	6454	8577	10442	10169	10336	10804	10306	10713	10915	10178	8456	5238	5934	681	9797	10229	10595
	'Made a plan to commit suicide ^'	9498	10686	10847	10781	10751	7897	11018	10177	10574	10460	9896	8830	10560	11544	9875	5984	4303	8473	8468	10618	9188	10406	9921	2431	6105	8264	9380	10935	7984	10885	6591	6587	8836	10851	10506	10731	11218	10668	11123	11333	10695	8855	5414	6174	711	10215	10565	10955
	'Injured from attempted suicide'	8920	10057	10162	10197	10082	7472	10377	9604	9898	9793	9267	8095	9616	9875	10817	5793	4009	7923	7924	9908	8534	9756	10805	2168	5683	7718	8862	10277	7461	10247	6163	6160	8291	10208	9865	10096	10542	9977	10427	10653	10032	8306	4943	5789	656	9573	9915	10295
	'Does not wear sunscreen'	5819	6581	6533	6450	6409	4804	6652	6168	6341	6430	5990	4965	5697	5984	5793	6968	2657	5041	5036	6377	5795	6451	5822	1331	3584	4846	5927	6735	4806	6553	4093	4087	5384	6580	6285	6653	6777	6342	6657	6825	6654	6164	3340	3964	440	6054	6314	6569
	'Has ever smoked'	4177	4461	4571	4474	4472	3750	4555	4391	4462	4325	4604	3728	4206	4303	4009	2657	4724	4711	4701	4707	4368	4446	4021	2034	3636	4302	3886	4542	3911	4597	4184	4180	4458	4639	4641	4472	4660	4649	4655	4684	4468	3841	2282	2563	315	4252	4467	4546
	'Has smoked*'	8205	8940	9171	9022	9006	6972	9240	8650	8780	8623	9043	7173	8265	8473	7923	5041	4711	9620	9603	9593	8528	8858	7950	2488	6174	7981	7812	9235	7324	9257	6636	6633	8375	9306	9193	9124	9455	9275	9383	9531	8964	7558	4551	5115	574	8472	8920	9185
	'Smoked cigarettes at school*'	8203	8937	9167	9021	9005	6969	9238	8647	8775	8621	9041	7171	8260	8468	7924	5036	4701	9603	9616	9589	8526	8859	7951	2486	6173	7980	7809	9233	7324	9254	6630	6627	8371	9302	9190	9121	9454	9274	9382	9530	8963	7552	4551	5114	573	8471	8917	9182
	'Has ever smoked cigarettes daily'	10188	11298	11570	11391	11379	8467	11682	10860	11036	10897	10735	8810	10238	10618	9908	6377	4707	9593	9589	12232	10089	11089	9944	2571	6724	9077	9900	11674	8624	11669	7285	7282	9767	11756	11320	11499	11966	11465	11819	12067	11361	9405	5715	6467	743	10567	11144	11566
	'Used snuff*'	8641	9684	9800	9655	9646	7227	9962	9188	9532	9713	9344	7611	8808	9188	8534	5795	4368	8528	8526	10089	10405	9871	8562	2319	5907	7924	8482	9990	7384	9882	6574	6573	8497	9932	9757	10112	10238	9888	10054	10254	10060	8637	4951	5738	621	9130	9526	9853
	'Has used snuff at school*'	9995	11185	11313	11129	11094	8162	11427	10583	10872	11034	10489	8505	9905	10406	9756	6451	4446	8858	8859	11089	9871	12023	9790	2434	6394	8743	9711	11407	8289	11399	6816	6816	9238	11336	10918	11557	11693	11061	11593	11846	12002	9432	5587	6249	778	10370	10888	11307
	'Times attempted suicide *'	8953	10094	10200	10234	10117	7501	10418	9638	9933	9832	9305	8126	9657	9921	10805	5822	4021	7950	7951	9944	8562	9790	10860	2181	5700	7743	8890	10315	7489	10285	6185	6182	8322	10247	9905	10137	10581	10015	10463	10691	10069	8342	4975	5814	660	9603	9950	10334
	'Days had at least 1 drink of alcohol'	2372	2490	2538	2474	2489	2152	2516	2438	2474	2364	2560	2166	2378	2431	2168	1331	2034	2488	2486	2571	2319	2434	2181	2606	2602	2601	2075	2497	2376	2599	2434	2427	2540	2583	2595	2452	2587	2587	2580	2592	2444	2084	1227	1300	188	2384	2489	2513
	'Drank alcohol*'	6118	6495	6662	6522	6513	5304	6670	6332	6378	6163	6493	5266	5976	6105	5683	3584	3636	6174	6173	6724	5907	6394	5700	2602	6894	6889	5606	6625	5992	6887	5253	5252	6423	6791	6723	6584	6819	6723	6786	6853	6439	5502	3206	3516	433	6135	6501	6628
	'Had 5+ alcoholic drinks*'	8164	8864	9045	8863	8866	6936	9103	8515	8652	8423	8685	6976	8045	8264	7718	4846	4302	7981	7980	9077	7924	8743	7743	2601	6889	9478	7650	9086	7608	9278	6527	6532	8316	9216	9120	9029	9340	9136	9274	9400	8845	7472	4416	4852	576	8314	8803	9040
	'No milk+'	8776	9960	10157	10139	10014	7173	10339	9493	9809	9730	9192	7838	9041	9380	8862	5927	3886	7812	7809	9900	8482	9711	8890	2075	5606	7650	10983	10398	7452	10268	6053	6052	8219	10213	9823	10145	10591	9948	10459	10728	10015	8228	5353	6069	650	9500	9994	10369
	'Does not wear seatbelt'	10509	11810	11972	11849	11777	8592	12196	11196	11450	11282	10872	9020	10530	10935	10277	6735	4542	9235	9233	11674	9990	11407	10315	2497	6625	9086	10398	12799	8801	12011	7167	7165	9711	11987	11553	11841	12460	11705	12250	12533	11717	9653	6000	6764	808	10941	11554	12005
	'Ridden with drunk driver *'	7857	8572	8730	8635	8585	6625	8795	8220	8341	8145	8139	6787	7724	7984	7461	4806	3911	7324	7324	8624	7384	8289	7489	2376	5992	7608	7452	8801	9158	8834	5915	5912	7656	8802	8652	8621	8985	8683	8895	9034	8454	7119	4205	4737	605	7974	8445	8713
	'Drank alcohol at school*'	10484	11674	11933	11753	11716	8615	12059	11174	11349	11222	10851	9039	10495	10885	10247	6553	4597	9257	9254	11669	9882	11399	10285	2599	6887	9278	10268	12011	8834	12637	7291	7292	9852	12085	11564	11858	12348	11691	12198	12476	11705	9624	5850	6590	806	10883	11510	11939
	'Smoked marijuana'	6490	6963	7144	7005	7017	5721	7199	6840	6894	6720	7012	5632	6455	6591	6163	4093	4184	6636	6630	7285	6574	6816	6185	2434	5253	6527	6053	7167	5915	7291	7446	7431	7436	7433	7366	7128	7388	7372	7306	7401	6923	6099	3542	3971	470	6532	6925	7119
	'Age when first tried marijuana'	6490	6963	7143	7003	7013	5719	7198	6837	6892	6717	7014	5636	6454	6587	6160	4087	4180	6633	6627	7282	6573	6816	6182	2427	5252	6532	6052	7165	5912	7292	7431	7446	7440	7437	7356	7131	7378	7362	7308	7404	6924	6097	3539	3973	473	6529	6924	7119
	'Used marijuana*'	8686	9456	9677	9519	9489	7399	9755	9167	9264	9066	9289	7425	8577	8836	8291	5384	4458	8375	8371	9767	8497	9238	8322	2540	6423	8316	8219	9711	7656	9852	7436	7440	10140	10129	9735	9724	10013	9778	9897	10057	9426	8102	4732	5376	632	8826	9340	9648
	'Used marijuana at school*'	10486	11661	11911	11733	11688	8646	12035	11180	11308	11162	10888	8978	10442	10851	10208	6580	4639	9306	9302	11756	9932	11336	10247	2583	6791	9216	10213	11987	8802	12085	7433	7437	10129	12598	11628	11878	12337	11725	12169	12437	11642	9656	5828	6585	790	10841	11442	11876
	'Has ever used cocaine '	10083	11202	11449	11293	11254	8381	11578	10721	10957	10794	10557	8781	10169	10506	9865	6285	4641	9193	9190	11320	9757	10918	9905	2595	6723	9120	9823	11553	8652	11564	7366	7356	9735	11628	12132	11736	11997	11702	11781	12047	11198	9492	5698	6423	745	10509	11107	11495
	'Has used cocaine*'	10235	11455	11711	11571	11510	8441	11868	10950	11186	11394	10667	8926	10336	10731	10096	6653	4472	9124	9121	11499	10112	11557	10137	2452	6584	9029	10145	11841	8621	11858	7128	7131	9724	11878	11736	12477	12244	11701	12057	12334	11872	9845	5832	6591	780	10754	11368	11793
	'Has ever used heroin'	10734	12066	12247	12127	12059	8801	12492	11458	11722	11560	11154	9271	10804	11218	10542	6777	4660	9455	9454	11966	10238	11693	10581	2587	6819	9340	10591	12460	8985	12348	7388	7378	10013	12337	11997	12244	13077	12185	12637	12979	12020	10008	6147	6875	827	11247	11893	12351
	'Has ever used methamphetamines'	10193	11338	11593	11428	11397	8480	11734	10843	11104	10938	10632	8887	10306	10668	9977	6342	4649	9275	9274	11465	9888	11061	10015	2587	6723	9136	9948	11705	8683	11691	7372	7362	9778	11725	11702	11701	12185	12297	11971	12228	11347	9620	5785	6516	763	10679	11270	11667
	'Has ever used steroids'	10624	11870	12118	11987	11940	8728	12282	11338	11594	11415	10997	9202	10713	11123	10427	6657	4655	9383	9382	11819	10054	11593	10463	2580	6786	9274	10459	12250	8895	12198	7306	7308	9897	12169	11781	12057	12637	11971	12917	12814	11902	9808	6037	6725	822	11140	11779	12208
	'Has ever used injected drugs'	10824	12131	12381	12249	12184	8864	12561	11575	11848	11677	11207	9369	10915	11333	10653	6825	4684	9531	9530	12067	10254	11846	10691	2592	6853	9400	10728	12533	9034	12476	7401	7404	10057	12437	12047	12334	12979	12228	12814	13235	12176	10014	6191	6934	841	11364	12018	12481
	'Smoked cigars*'	10176	11466	11611	11446	11393	8319	11733	10850	11175	11338	10694	8741	10178	10695	10032	6654	4468	8964	8963	11361	10060	12002	10069	2444	6439	8845	10015	11717	8454	11705	6923	6924	9426	11642	11198	11872	12020	11347	11902	12176	12373	9684	5765	6481	801	10664	11195	11627
	'Has ever used ecstasy'	8465	9551	9523	9380	9351	6988	9670	8934	9231	9377	8851	7321	8456	8855	8306	6164	3841	7558	7552	9405	8637	9432	8342	2084	5502	7472	8228	9653	7119	9624	6099	6097	8102	9656	9492	9845	10008	9620	9808	10014	9684	10076	4734	5467	628	8802	9223	9567
	'Does not go to PE class+'	5043	5753	5861	5801	5719	4032	5992	5336	5693	5602	5346	4484	5238	5414	4943	3340	2282	4551	4551	5715	4951	5587	4975	1227	3206	4416	5353	6000	4205	5850	3542	3539	4732	5828	5698	5832	6147	5785	6037	6191	5765	4734	6359	4006	335	5447	5794	5967
	'Has not participated in sports^'	5627	6461	6567	6546	6425	4489	6703	5998	6383	6389	5973	5172	5934	6174	5789	3964	2563	5115	5114	6467	5738	6249	5814	1300	3516	4852	6069	6764	4737	6590	3971	3973	5376	6585	6423	6591	6875	6516	6725	6934	6481	5467	4006	7103	398	6159	6429	6683
	'Watches TV'	683	799	785	803	786	582	814	758	758	756	746	584	681	711	656	440	315	574	573	743	621	778	660	188	433	576	650	808	605	806	470	473	632	790	745	780	827	763	822	841	801	628	335	398	878	719	790	803
	'Has fasted to lose weight *'	9381	10643	10783	10809	10658	7760	10958	10100	10527	10406	9834	8577	9797	10215	9573	6054	4252	8472	8471	10567	9130	10370	9603	2384	6135	8314	9500	10941	7974	10883	6532	6529	8826	10841	10509	10754	11247	10679	11140	11364	10664	8802	5447	6159	719	11567	10894	11225
	'Has taken pill to lose weight *'	9950	11173	11403	11369	11250	8208	11578	10678	10997	10859	10350	8842	10229	10565	9915	6314	4467	8920	8917	11144	9526	10888	9950	2489	6501	8803	9994	11554	8445	11510	6925	6924	9340	11442	11107	11368	11893	11270	11779	12018	11195	9223	5794	6429	790	10894	12236	11788
	'Has vomited to lose weight*'	10323	11595	11833	11796	11671	8494	12021	11074	11408	11269	10717	9118	10595	10955	10295	6569	4546	9185	9182	11566	9853	11307	10334	2513	6628	9040	10369	12005	8713	11939	7119	7119	9648	11876	11495	11793	12351	11667	12208	12481	11627	9567	5967	6683	803	11225	11788	12699
	'No fruit juice+'	9014	10195	10381	10306	10207	7285	10591	9655	9922	9829	9371	7851	9196	9545	8954	5950	3867	7959	7955	10127	8669	9906	8991	2054	5573	7744	9295	10643	7501	10420	6084	6083	8353	10401	10008	10322	10860	10177	10669	10944	10199	8365	5436	6164	682	9603	10139	10538
	'No fruit+'	9087	10276	10439	10362	10297	7412	10663	9754	10022	9885	9481	7923	9270	9616	9023	6082	3988	8036	8033	10188	8717	9962	9062	2133	5669	7821	9427	10720	7593	10510	6232	6228	8445	10493	10084	10353	10938	10230	10728	11012	10265	8442	5498	6242	687	9657	10181	10610
	'No green salad+'	6765	7594	7771	7709	7632	5562	7890	7279	7497	7594	6973	5938	6884	7152	6743	4852	2886	5871	5868	7565	6614	7617	6769	1540	4115	5654	7066	7949	5599	7824	4638	4636	6308	7819	7481	7968	8079	7577	7953	8190	7863	6410	4018	4741	552	7121	7520	7854
	'No potatoes+'	7220	8226	8404	8380	8293	5910	8620	7874	8054	8257	7571	6442	7487	7766	7257	5141	3109	6351	6346	8161	7201	8231	7290	1638	4482	6207	7698	8646	6076	8485	4933	4930	6739	8449	8117	8639	8819	8214	8654	8878	8504	7051	4404	5119	539	7839	8234	8612
	'No carrots'	4548	5149	5265	5233	5168	3713	5377	4926	5090	5186	4759	4079	4657	4836	4572	3451	2094	4066	4062	5150	4542	5167	4591	1116	2890	3909	4973	5447	3902	5314	3218	3219	4313	5294	5078	5377	5504	5131	5405	5552	5323	4378	2875	3347	392	4883	5130	5320
	'No vegetables+'	8633	9762	9942	9910	9807	7110	10185	9355	9581	9739	9019	7612	8841	9166	8681	6059	3763	7649	7647	9711	8544	9786	8714	1980	5442	7494	8988	10261	7259	10058	5954	5951	8098	10028	9644	10227	10419	9756	10238	10495	10079	8303	5163	5909	660	9232	9710	10122
	'Has driven while drinking*'	9739	10770	10948	10759	10751	8050	11047	10239	10460	10233	10129	8239	9552	9937	9349	6007	4490	8838	8838	10758	9234	10470	9388	2593	6866	9011	9359	11049	8632	11039	6997	6994	9282	11010	10737	10827	11288	10803	11164	11386	10691	8906	5461	5983	717	9923	10564	10888
[truncated: 7 more columns]

## Sheet: Table S2C
	2011	'Carried a weapon '	'Carried a gun*'	'Carried weapon at school'	'Felt unsafe at school*'	'Been threatened at school^'	'Been in fight^'	'Injured in a fight*'	'Been in fight at school^'	'Physically injured by boyfriend/girlfriend*'	'Forced to have sex '	'Offered drugs at school ^'	'Has felt sad/hopeless *'	'Has considered suicide ^'	'Made a plan to commit suicide ^'	'Injured from attempted suicide'	'Does not wear sunscreen'	'Has ever smoked'	'Has smoked*'	'Smoked cigarettes at school*'	'Has ever smoked cigarettes daily'	'Used snuff*'	'Has used snuff at school*'	'Times attempted suicide *'	'Days had at least 1 drink of alcohol'	'Drank alcohol*'	'Had 5+ alcoholic drinks*'	'No milk+'	'Does not wear seatbelt'	'Ridden with drunk driver *'	'Drank alcohol at school*'	'Smoked marijuana'	'Age when first tried marijuana'	'Used marijuana*'	'Used marijuana at school*'	'Has ever used cocaine '	'Has used cocaine*'	'Has ever used heroin'	'Has ever used methamphetamines'	'Has ever used steroids'	'Has ever used injected drugs'	'Smoked cigars*'	'Has ever used ecstasy'	'Does not go to PE class+'	'Has not participated in sports^'	'Watches TV'	'Has fasted to lose weight *'	'Has taken pill to lose weight *'	'Has vomited to lose weight*'
	'Carried a weapon '	0	0	0	606	552	3301	264	1098	1042	885	1086	3517	1746	1370	702	4400	4517	1610	1540	316	768	435	764	7863	3992	2216	1944	194	2671	450	4601	4644	2405	463	572	178	126	225	230	107	204	653	6201	5543	10851	1440	580	485
	'Carried a gun*'	1606	0	445	749	795	4168	413	1433	1256	1036	1506	4001	2078	1694	861	5089	5420	2073	2010	464	1051	711	937	9090	4672	2700	2123	270	3143	613	5360	5407	2928	644	763	264	207	334	324	171	383	896	6739	6050	11848	1675	665	582
	'Carried weapon at school'	1669	464	0	779	814	4321	412	1483	1330	1052	1525	4052	2073	1684	863	5104	5540	2109	2044	459	1060	725	932	9302	4793	2771	2099	292	3269	608	5520	5581	2999	655	792	273	217	337	330	176	375	923	6866	6172	12208	1666	680	573
	'Felt unsafe at school*'	2121	595	585	0	773	4461	421	1539	1325	1020	1642	3948	2077	1695	854	5237	5607	2239	2144	547	1121	834	915	9307	4963	2928	2131	316	3340	704	5685	5739	3157	766	879	339	257	408	374	209	465	1011	6986	6204	12323	1619	661	556
	'Been threatened at school^'	1941	512	498	631	0	4256	379	1432	1240	978	1553	3888	1990	1623	813	5178	5475	2158	2068	507	1064	771	876	9179	4843	2822	2139	293	3254	648	5547	5603	3045	703	812	293	211	357	334	175	425	943	6929	6203	12237	1597	646	540
	'Been in fight^'	826	174	195	388	329	0	0	0	670	560	740	2501	1244	1008	437	3403	3234	1068	1015	174	513	355	481	5984	2869	1504	1532	134	1836	260	3176	3196	1565	261	347	107	78	129	136	72	164	413	5095	4610	8653	1008	391	331
	'Injured in a fight*'	2032	566	552	728	828	4240	0	1410	1305	1027	1602	3946	2072	1692	859	5335	5580	2214	2110	530	1116	822	925	9297	4814	2803	2198	317	3341	661	5499	5553	3067	731	813	311	238	368	349	200	452	973	6775	6058	12023	1620	660	558
	'Been in fight at school^'	1717	432	432	648	680	3178	226	0	1179	934	1379	3701	1910	1558	762	4745	5007	1925	1832	411	976	675	822	8504	4449	2559	2024	246	2970	508	5035	5082	2727	553	721	240	180	293	268	152	350	816	6647	5950	11455	1529	603	515
	'Physically injured by boyfriend/girlfriend*'	1962	545	563	735	795	4126	418	1460	0	805	1508	3739	1894	1548	776	4956	5203	2040	1957	492	1017	774	837	8806	4591	2665	1998	285	3103	626	5255	5311	2897	685	795	300	236	358	333	186	440	900	6627	5933	11815	1521	602	506
	'Forced to have sex '	2092	598	574	740	844	4320	453	1539	1115	0	1577	3729	1867	1537	753	5120	5318	2072	1979	501	1016	801	798	8995	4746	2791	2044	309	3244	643	5390	5441	2987	718	794	314	228	365	354	199	454	901	6728	5995	12057	1495	592	491
	'Offered drugs at school ^'	1597	410	395	690	732	3663	358	1276	1096	891	0	3481	1802	1487	749	4608	4522	1187	1161	241	645	440	757	8004	3799	2021	1931	248	2637	453	4333	4378	2141	457	533	170	150	248	255	129	234	625	6067	5479	10880	1426	555	479
	'Has felt sad/hopeless *'	1528	469	408	431	512	3061	299	1087	798	509	1107	0	629	574	241	3910	3794	1411	1350	335	690	645	271	6603	3346	1964	1549	238	2333	450	3897	3942	2146	527	560	243	180	253	245	152	368	628	5082	4406	9300	765	392	277
	'Has considered suicide ^'	1829	550	484	664	720	3885	402	1375	1062	732	1407	2738	0	528	158	4629	4813	1838	1758	441	897	749	193	8105	4231	2486	1884	294	2941	556	4864	4913	2684	642	700	285	218	309	318	185	428	801	6187	5457	11120	1147	528	379
	'Made a plan to commit suicide ^'	1857	556	492	686	756	4039	414	1427	1121	801	1474	3078	929	0	270	4813	5034	1958	1867	473	960	764	313	8445	4458	2598	1951	305	3079	598	5090	5148	2815	691	746	296	219	335	324	187	437	845	6422	5663	11471	1278	551	396
	'Injured from attempted suicide'	1729	474	461	538	663	3547	335	1212	988	704	1334	3005	1132	904	0	4386	4617	1772	1693	408	885	690	0	7741	4110	2367	1770	208	2675	505	4600	4638	2505	593	664	236	176	272	272	140	394	762	5801	5069	10307	1170	493	373
	'Does not wear sunscreen'	817	246	256	333	401	1708	222	582	495	470	703	1733	906	754	385	0	2354	922	905	222	448	380	392	4025	2042	1194	911	95	1330	250	2203	2221	1221	288	345	156	134	205	178	109	218	439	2918	2345	5395	709	299	260
	'Has ever smoked'	675	180	138	277	287	1612	150	566	418	280	139	1576	801	659	291	2534	0	0	0	0	0	105	294	3764	1379	581	1066	112	1078	133	1179	1190	554	119	71	30	35	37	56	31	57	95	3266	2879	6239	603	184	162
	'Has smoked*'	1426	349	334	589	643	3270	311	1115	978	717	449	3171	1592	1304	603	4203	3354	0	0	0	190	311	662	7288	3274	1603	1810	209	2290	374	3712	3747	1712	347	340	91	83	137	169	85	142	410	5834	5177	10523	1214	448	389
	'Smoked cigarettes at school*'	1323	324	307	504	588	3062	288	1039	880	659	418	2947	1485	1211	547	4067	3349	0	0	0	180	296	612	6966	3052	1507	1600	187	2111	352	3456	3482	1584	319	324	87	82	127	161	72	141	394	5419	4813	9836	1150	416	357
	'Has ever smoked cigarettes daily'	1906	492	467	693	813	4177	411	1419	1224	953	1307	3893	1998	1634	806	5213	5371	1754	1718	0	773	655	879	8874	4559	2578	1996	261	3058	546	5214	5259	2767	535	700	240	200	297	306	150	341	808	6715	5987	11928	1590	633	511
	'Used snuff*'	1757	491	477	698	771	3828	406	1374	1117	849	1173	3434	1783	1469	756	4758	4816	1358	1323	203	0	564	762	8395	4035	2231	1972	254	2881	532	4555	4604	2422	580	544	219	160	251	290	150	306	665	5969	5270	10945	1410	558	469
	'Has used snuff at school*'	1873	498	501	793	868	4267	447	1490	1311	1044	1326	4052	2109	1731	896	4991	5295	1904	1839	421	919	0	962	9091	4595	2579	2096	291	3141	616	5338	5387	2897	676	723	248	177	307	290	153	0	863	6811	6180	12018	1651	638	551
	'Times attempted suicide *'	1794	497	477	552	681	3691	346	1260	1030	740	1353	3145	1185	948	0	4484	4712	1831	1759	426	903	706	0	8074	4242	2431	1813	221	2779	533	4781	4818	2597	606	686	244	179	280	273	141	399	793	6112	5352	10702	1229	517	400
	'Days had at least 1 drink of alcohol'	289	61	53	156	129	710	53	263	213	143	53	732	329	290	122	1352	477	89	88	14	40	48	140	0	0	0	637	81	369	0	355	358	146	27	25	12	15	19	21	24	22	29	1859	1826	3460	303	90	83
	'Drank alcohol*'	814	162	169	352	345	1908	149	658	521	429	258	1962	958	808	335	2900	2044	383	371	59	229	166	377	3936	0	0	1260	124	984	0	1869	1879	632	97	155	31	46	61	71	49	78	153	4113	3744	7293	761	244	223
	'Had 5+ alcoholic drinks*'	1386	331	323	601	618	3117	287	1096	919	739	684	3095	1588	1301	590	4115	3618	988	947	178	480	338	649	6795	2254	0	1748	209	1936	175	3488	3525	1541	302	331	89	117	157	176	105	153	391	5677	5155	10066	1206	433	375
	'No milk+'	1693	516	520	606	735	3284	416	1209	916	757	1342	2849	1561	1286	690	4304	4213	1737	1661	426	927	749	697	6892	3611	2175	0	220	2454	524	4051	4097	2310	618	687	310	250	355	337	214	443	805	4725	4082	8892	1168	489	416
	'Does not wear seatbelt'	2218	629	645	884	1005	4665	539	1673	1425	1126	1732	4196	2240	1848	989	5456	5895	2326	2233	584	1187	877	1059	9760	5070	2993	2238	0	3555	741	5824	5886	3255	810	916	362	300	449	431	256	498	1094	6997	6278	12547	1738	722	620
	'Ridden with drunk driver *'	1402	335	350	541	582	3053	298	1066	876	710	906	2928	1522	1270	604	4032	3846	1271	1219	248	641	467	660	6846	2944	1469	1679	179	0	349	3778	3810	1891	389	427	135	143	218	200	130	251	524	5347	4814	9543	1152	447	360
	'Drank alcohol at school*'	1977	496	483	779	853	4283	414	1435	1278	984	1459	3984	2034	1674	844	5127	5372	2047	1960	431	1017	727	907	9076	4593	2548	2126	283	3175	0	5388	5439	2864	537	734	229	191	311	295	157	380	852	6964	6201	12229	1613	652	543
	'Smoked marijuana'	898	215	197	427	409	1901	174	649	569	407	239	2109	1019	847	385	2874	1685	343	328	40	115	216	417	4401	1650	640	1264	138	1377	131	0	0	0	0	58	22	26	19	63	38	106	43	4175	3727	7493	865	299	272
	'Age when first tried marijuana'	902	217	196	430	410	1912	175	653	575	412	240	2112	1020	851	387	2882	1692	343	329	40	117	217	420	4402	1652	640	1269	141	1381	132	0	0	0	0	58	22	26	19	62	38	106	43	4188	3736	7515	869	299	274
	'Used marijuana*'	1336	328	307	574	589	2937	275	991	898	686	592	3039	1524	1244	585	3965	3416	882	848	132	438	408	635	6711	2835	1327	1680	185	2091	249	2616	2615	0	0	270	55	73	108	142	77	217	289	5616	4980	9877	1215	464	389
	'Used marijuana at school*'	1896	480	466	751	819	4105	396	1357	1234	962	1385	3883	1999	1643	863	5101	5280	1940	1853	341	967	708	865	8780	4549	2574	2138	260	3061	452	5042	5077	2525	0	665	208	160	277	276	138	380	756	6654	5951	11873	1595	634	531
	'Has ever used cocaine '	1938	498	492	764	832	4228	417	1477	1274	968	1356	3945	2015	1649	815	5083	5186	1866	1777	387	853	659	879	9011	4599	2542	2126	273	3111	565	5207	5255	2755	580	0	0	58	137	240	84	335	581	6852	6117	12155	1604	615	530
	'Has used cocaine*'	2016	536	534	788	879	4370	452	1523	1287	1019	1557	4027	2087	1702	886	5349	5568	2097	2008	470	1052	750	900	9120	4814	2778	2222	282	3237	601	5472	5527	2987	676	572	0	136	257	303	137	406	831	6817	6092	12103	1673	637	557
	'Has ever used heroin'	2004	556	549	727	845	4325	444	1505	1246	985	1566	3954	2043	1667	830	5291	5693	2148	2151	528	1047	763	903	9136	4776	2816	1999	274	3204	647	5426	5479	2999	694	719	237	0	242	284	77	426	878	6687	5971	11850	1642	646	539
	'Has ever used methamphetamines'	2097	568	559	829	912	4489	460	1564	1351	1063	1599	4110	2128	1759	885	5247	5661	2152	2084	493	1039	771	952	9514	4910	2845	2134	297	3367	658	5612	5669	3063	700	672	210	115	0	296	114	412	816	6991	6275	12451	1695	671	572
	'Has ever used steroids'	2116	574	565	814	910	4491	460	1558	1335	1048	1633	4080	2131	1743	917	5401	5715	2217	2119	524	1119	772	918	9295	4961	2911	2223	306	3369	652	5631	5689	3121	742	804	279	173	318	0	142	424	922	6941	6240	12384	1676	649	548
	'Has ever used injected drugs'	2073	568	573	788	880	4409	459	1550	1293	1022	1644	3919	2073	1703	903	5338	5842	2203	2147	528	1135	787	912	9436	4814	2846	2174	300	3378	654	5496	5558	3063	739	764	271	136	307	299	0	436	940	6604	5963	11919	1639	649	542
	'Smoked cigars*'	1861	510	490	723	841	4161	434	1455	1231	984	1429	3862	2017	1658	874	5146	5583	1978	1978	444	977	361	882	8782	4532	2616	1978	271	3055	590	5191	5238	2865	683	759	275	203	324	314	157	0	890	6440	5806	11523	1604	626	528
	'Has ever used ecstasy'	1790	479	463	719	781	3946	404	1378	1155	884	1285	3613	1854	1518	740	4936	4984	1741	1692	353	800	651	813	8734	4181	2306	2040	266	2927	525	4747	4795	2486	528	404	128	82	137	227	93	344	0	6306	5652	11316	1487	566	489
	'Does not go to PE class+'	1247	408	390	528	598	2591	338	1056	732	580	953	2048	1127	958	547	2791	2889	1108	1071	305	590	542	577	4833	2534	1547	1001	194	1839	458	2926	2966	1713	481	513	261	229	300	305	195	328	588	0	2662	6630	883	378	341
	'Has not participated in sports^'	1317	449	403	505	628	2846	358	1097	803	599	1045	2123	1151	960	532	2929	3141	1193	1150	315	546	641	567	5455	2910	1766	1079	188	2020	442	3210	3241	1824	502	526	265	228	289	323	201	380	615	3430	0	7306	927	424	344
	'Watches TV'	271	70	88	122	150	504	72	172	211	215	184	572	337	298	146	661	662	273	254	82	158	91	158	1046	563	350	349	75	397	90	648	657	364	109	125	52	42	72	61	36	49	152	958	860	0	284	119	120
	'Has fasted to lose weight *'	1969	591	553	684	791	4054	429	1462	1163	850	1475	3308	1637	1361	652	4843	5023	1939	1865	488	971	769	711	8488	4436	2583	1929	282	3009	610	5143	5191	2840	713	782	319	240	361	334	203	440	889	6430	5711	11518	0	409	268
	'Has taken pill to lose weight *'	2197	632	632	823	933	4503	498	1605	1339	1026	1653	4034	2101	1728	898	5285	5573	2224	2127	575	1130	825	957	9288	4930	2879	2147	329	3373	728	5662	5720	3167	800	871	336	274	402	366	233	464	995	7006	6296	12502	1505	0	408
	'Has vomited to lose weight*'	2191	643	633	824	939	4548	500	1634	1347	1032	1688	4026	2058	1677	868	5332	5642	2262	2166	562	1135	852	928	9357	4977	2917	2157	328	3380	716	5731	5796	3194	798	895	355	272	413	377	226	484	1018	7066	6306	12582	1472	519	0
	'No fruit juice+'	1934	592	572	773	881	4002	494	1466	1204	958	1546	3488	1850	1524	855	4397	4948	2013	1931	529	1025	793	911	8153	4363	2641	1607	281	3097	674	4927	4978	2831	743	827	354	289	419	403	256	459	982	5661	4952	10522	1441	624	514
	'No fruit+'	2034	611	609	796	895	4196	493	1499	1273	999	1593	3738	1993	1636	892	4768	5276	2133	2053	554	1086	832	953	8736	4649	2762	1781	307	3230	695	5218	5278	2963	773	870	372	294	437	409	261	483	1030	6174	5366	11288	1566	669	548
	'No green salad+'	1425	444	435	586	663	2887	377	1076	914	740	1133	2596	1371	1133	629	3034	3615	1522	1465	393	793	632	679	5979	3277	2018	1172	226	2310	501	3575	3624	2060	562	617	294	258	354	336	219	370	774	4156	3514	7742	1134	542	435
	'No potatoes+'	1695	539	528	645	754	3330	418	1275	997	797	1356	2842	1511	1244	692	3611	4124	1740	1674	474	896	754	732	6613	3595	2221	1304	255	2524	583	4041	4087	2363	651	732	333	281	386	370	233	436	884	4570	3878	8547	1204	515	434
	'No carrots'	1187	381	381	468	539	2232	313	871	685	534	902	1941	1022	849	496	2290	2763	1142	1106	302	596	504	531	4490	2423	1534	740	180	1705	409	2681	2715	1595	466	525	257	238	301	285	199	306	635	3043	2613	5826	838	379	326
	'No vegetables+'	1851	548	551	727	849	3838	466	1389	1151	934	1469	3488	1849	1508	812	4346	4859	1968	1886	494	1009	780	876	8089	4264	2538	1646	261	2954	638	4827	4886	2721	688	793	330	278	401	376	243	451	955	5772	4960	10496	1437	606	518
	'Has driven while drinking*'	1895	464	481	749	815	4141	398	1458	1222	978	1320	3919	2032	1661	849	4986	5098	1842	1758	403	913	638	913	8775	4274	2290	2084	246	2753	518	5094	5144	2672	584	668	221	190	298	310	174	335	772	6710	6100	11913	1592	607	526
	2009	'Carried a weapon '	'Carried a gun*'	'Carried weapon at school'	'Felt unsafe at school*'	'Been threatened at school^'	'Been in fight^'	'Injured in a fight*'	'Been in fight at school^'	'Physically injured by boyfriend/girlfriend*'	'Forced to have sex '	'Offered drugs at school ^'	'Has felt sad/hopeless *'	'Has considered suicide ^'	'Made a plan to commit suicide ^'	'Injured from attempted suicide'	'Does not wear sunscreen'	'Has ever smoked'	'Has smoked*'	'Smoked cigarettes at school*'	'Has ever smoked cigarettes daily'	'Used snuff*'	'Has used snuff at school*'	'Times attempted suicide *'	'Days had at least 1 drink of alcohol'	'Drank alcohol*'	'Had 5+ alcoholic drinks*'	'No milk+'	'Does not wear seatbelt'	'Ridden with drunk driver *'	'Drank alcohol at school*'	'Smoked marijuana'	'Age when first tried marijuana'	'Used marijuana*'	'Used marijuana at school*'	'Has ever used cocaine '	'Has used cocaine*'	'Has ever used heroin'	'Has ever used methamphetamines'	'Has ever used steroids'	'Has ever used injected drugs'	'Smoked cigars*'	'Has ever used ecstasy'	'Does not go to PE class+'	'Has not participated in sports^'	'Watches TV'	'Has fasted to lose weight *'	'Has taken pill to lose weight *'	'Has vomited to lose weight*'
	'Carried a weapon '	0	0	0	553	621	3425	246	1054	1149	859	1204	3507	1719	1309	677	5413	5558	1917	1901	379	959	547	681	9225	4530	2580	2505	248	3445	400	4392	4416	2203	341	618	183	129	298	215	100	268	561	5760	5624	11900	1314	578	465
	'Carried a gun*'	1710	0	539	694	896	4331	412	1455	1410	1003	1703	3982	1981	1562	822	6350	6626	2475	2482	586	1314	877	823	10438	5393	3210	2692	334	4099	558	5283	5312	2765	534	849	282	214	432	318	172	485	805	6447	6421	13071	1527	690	531
	'Carried weapon at school'	1769	554	0	706	931	4553	420	1498	1484	1043	1715	4079	2029	1572	814	6371	6767	2486	2474	565	1282	899	816	10820	5549	3291	2803	351	4239	570	5426	5460	2847	536	883	300	221	454	340	182	480	814	6538	6381	13585	1571	713	562
	'Felt unsafe at school*'	2389	774	753	0	951	4737	455	1621	1517	1057	1887	3990	2034	1613	839	6518	6978	2685	2676	682	1444	1076	840	11025	5780	3507	2814	414	4383	685	5645	5685	3025	656	997	364	295	547	410	251	635	944	6633	6405	13700	1529	726	584
	'Been threatened at school^'	2113	638	627	589	0	4371	370	1424	1407	971	1743	3862	1940	1507	771	6324	6683	2505	2489	597	1310	967	770	10646	5508	3278	2754	368	4192	596	5360	5397	2825	584	886	303	228	461	348	185	555	813	6484	6308	13378	1487	691	536
	'Been in fight^'	943	227	255	344	340	0	0	0	770	580	838	2525	1203	914	417	4158	4090	1347	1332	255	657	448	417	7153	3337	1816	2013	187	2486	237	3040	3055	1435	195	383	115	90	184	137	57	231	347	4871	4692	9598	954	420	318
	'Injured in a fight*'	2247	726	706	693	958	4483	0	1489	1508	1046	1859	4040	2036	1610	832	6556	6810	2599	2586	657	1409	1023	832	10760	5618	3373	2752	391	4267	644	5489	5523	2942	635	923	353	263	491	370	208	591	878	6718	6483	13402	1558	704	549
	'Been in fight at school^'	1863	541	544	598	749	3334	232	0	1321	928	1540	3700	1827	1432	715	5838	6165	2273	2258	500	1186	845	714	9992	5117	3009	2612	326	3826	488	4867	4889	2522	454	785	263	196	397	292	166	452	708	6222	5954	12549	1422	642	503
	'Physically injured by boyfriend/girlfriend*'	2114	680	668	672	908	4293	456	1511	0	774	1701	3624	1803	1412	735	6022	6352	2377	2368	581	1234	950	740	10154	5231	3134	2568	357	3966	613	5023	5053	2678	592	841	305	233	461	352	201	552	790	6180	6010	12822	1418	653	501
	'Forced to have sex '	2256	705	713	685	956	4434	450	1553	1187	0	1743	3609	1755	1389	669	6057	6358	2393	2387	587	1230	1000	672	10191	5296	3175	2513	373	4015	607	5113	5136	2751	620	864	312	221	448	353	185	583	790	6069	5955	12868	1375	632	468
	'Offered drugs at school ^'	1748	528	524	625	830	3809	373	1303	1258	863	0	3536	1741	1370	710	5790	5435	1450	1450	316	845	566	708	9246	4383	2391	2504	322	3455	425	4163	4181	1899	358	577	174	151	294	244	118	299	528	5912	5884	11962	1337	580	459
	'Has felt sad/hopeless *'	1760	609	557	415	642	3316	331	1146	903	556	1351	0	690	575	248	4913	4849	1743	1738	439	922	843	250	7980	4032	2422	2055	307	3098	447	3954	3974	2096	464	620	246	203	338	289	160	491	605	4891	4634	10436	808	431	294
	'Has considered suicide ^'	2109	715	655	629	885	4139	442	1432	1251	769	1667	2861	0	499	132	5841	6080	2217	2210	553	1174	946	134	9675	5009	3024	2512	381	3899	569	4902	4932	2627	593	786	300	239	436	351	203	541	756	5906	5648	12331	1160	582	405
	'Made a plan to commit suicide ^'	2176	732	680	682	929	4318	466	1507	1332	838	1736	3211	968	0	290	6055	6351	2341	2331	581	1242	990	291	10100	5253	3186	2616	393	4051	603	5127	5160	2747	617	842	316	252	460	358	207	571	791	6133	5850	12747	1252	620	440
	'Injured from attempted suicide'	2055	621	626	546	820	3994	389	1344	1259	769	1619	3246	1167	898	0	5575	6015	2270	2258	550	1197	921	0	9712	5040	3034	2364	307	3731	524	4858	4877	2572	524	765	269	187	403	292	150	510	729	5829	5539	12018	1168	559	400
	'Does not wear sunscreen'	1044	364	353	382	542	2008	266	696	652	555	901	2016	1038	837	448	0	3138	1225	1237	309	636	528	449	5375	2744	1657	1153	133	2054	297	2441	2462	1291	298	480	211	189	291	242	159	317	483	3188	3012	6880	767	372	318
	'Has ever smoked'	775	230	184	289	360	1781	121	589	560	306	192	1736	828	641	295	3095	0	0	0	0	0	134	294	4584	1731	752	1466	133	1544	146	1054	1059	504	78	65	23	17	49	67	25	49	74	3435	3329	7371	582	209	168
	'Has smoked*'	1556	465	430	552	709	3382	273	1139	1101	688	520	3114	1500	1171	572	5150	4142	0	0	0	198	401	571	8455	3672	1828	2358	251	2952	326	3351	3361	1377	243	334	75	76	185	180	73	195	317	5430	5212	11363	1084	447	354
	'Smoked cigarettes at school*'	1539	462	428	544	701	3347	273	1128	1080	672	518	3073	1469	1150	565	5137	4134	0	0	0	198	398	564	8378	3648	1819	2323	246	2908	323	3312	3321	1360	236	329	76	76	184	180	73	194	314	5321	5195	11216	1073	440	348
	'Has ever smoked cigarettes daily'	2177	669	646	723	979	4522	442	1523	1474	987	1556	4003	1989	1557	801	6373	6559	2082	2072	0	960	845	803	10630	5395	3131	2758	358	4132	544	5171	5199	2595	433	763	244	188	401	310	159	438	716	6472	6248	13344	1512	684	525
	'Used snuff*'	1969	640	595	701	912	4058	427	1428	1270	843	1356	3589	1746	1382	725	5922	5647	1525	1530	202	0	714	724	9574	4769	2696	2527	320	3692	542	4425	4448	2207	476	592	209	175	323	290	157	379	600	5960	5776	12293	1338	584	471
	'Has used snuff at school*'	2019	603	621	755	989	4432	444	1527	1483	1042	1451	4081	2037	1610	845	6255	6406	2199	2182	499	1118	0	847	10465	5260	3024	2804	360	4119	585	5189	5217	2709	561	812	261	180	414	283	157	0	761	6437	6303	13219	1544	679	547
	'Times attempted suicide *'	2072	625	632	554	824	4024	396	1352	1272	772	1629	3262	1175	904	0	5617	6058	2284	2273	554	1204	925	0	9768	5073	3056	2382	312	3756	528	4885	4902	2590	528	772	273	188	404	295	154	514	736	5861	5577	12095	1175	564	402
	'Days had at least 1 drink of alcohol'	273	73	50	142	128	644	52	251	206	120	49	696	294	237	101	1554	486	69	68	12	30	28	97	0	0	0	746	96	437	0	261	257	108	25	18	6	8	12	15	8	8	9	1680	1825	3593	266	76	67
	'Drank alcohol*'	800	211	180	305	390	1833	129	648	582	384	251	1872	907	703	311	3336	2384	384	382	63	265	170	310	4430	0	0	1542	147	1208	0	1571	1567	481	65	148	17	31	83	67	31	82	107	3680	3695	7600	616	204	172
	'Had 5+ alcoholic drinks*'	1436	413	398	548	680	3147	272	1079	1036	685	729	3012	1499	1192	580	4927	4330	1071	1061	198	563	389	582	7760	2475	0	2251	250	2451	160	3151	3165	1297	221	347	88	94	198	169	88	195	305	5239	5186	10762	1056	423	345
	'No milk+'	2206	743	737	717	1023	4230	500	1522	1324	915	1750	3516	1834	1470	798	5423	6008	2377	2378	643	1296	1042	804	9479	5003	3097	0	353	3830	653	4849	4890	2647	653	930	372	317	556	431	270	619	897	5484	5272	11891	1338	638	495
	'Does not wear seatbelt'	2460	797	802	837	1153	4944	547	1735	1615	1144	1977	4272	2175	1728	941	6622	7210	2740	2753	696	1443	1082	944	11294	5931	3595	2834	0	4525	718	5790	5835	3117	707	1028	387	305	577	436	269	641	985	6660	6541	13958	1631	763	609
	'Ridden with drunk driver *'	1409	394	391	468	636	3008	236	998	930	652	942	2786	1422	1103	566	4565	4400	1371	1362	292	709	574	571	7509	3150	1603	2042	215	0	285	3404	3425	1571	282	427	130	131	249	185	106	311	419	4912	4839	10110	1027	418	356
	'Drank alcohol at school*'	2202	656	651	722	983	4541	450	1512	1496	1012	1700	4042	2010	1572	794	6381	6729	2457	2441	557	1322	938	797	10756	5403	3127	2773	369	4167	0	5333	5356	2747	457	836	269	187	427	315	164	515	769	6585	6350	13486	1533	695	531
	'Smoked marijuana'	1026	305	272	410	476	2140	165	698	664	423	332	2285	1109	874	405	3732	2474	489	482	62	167	335	406	5867	2210	980	1757	196	2020	154	0	0	0	0	69	23	14	34	85	24	154	40	4193	4078	8793	817	314	247
	'Age when first tried marijuana'	1030	310	274	414	481	2146	167	702	666	425	333	2288	1113	877	407	3745	2481	491	484	62	168	337	408	5867	2210	979	1761	199	2026	154	0	0	0	0	69	23	14	34	86	25	154	40	4202	4087	8808	820	316	251
	'Used marijuana*'	1565	443	445	563	712	3292	302	1096	1075	717	729	3189	1585	1239	621	5095	4648	1156	1143	173	577	591	624	8452	3625	1833	2310	272	2961	286	2723	2717	0	0	352	70	78	171	184	74	324	272	5496	5265	11336	1162	492	376
	'Used marijuana at school*'	2201	659	655	727	1001	4555	449	1520	1501	1022	1647	4085	2060	1616	831	6417	6699	2410	2385	467	1267	938	835	10815	5497	3214	2807	374	4210	480	5218	5244	2515	0	781	228	178	400	315	147	513	711	6636	6363	13560	1539	711	540
	'Has ever used cocaine '	2153	655	659	730	969	4437	421	1517	1410	941	1554	3908	1919	1513	746	6299	6413	2200	2182	466	1078	861	748	10573	5301	3032	2773	350	4028	532	5019	5050	2557	470	0	0	39	171	242	58	494	471	6459	6203	13387	1467	634	480
	'Has used cocaine*'	2289	713	722	739	1012	4642	487	1622	1483	1011	1787	4049	1999	1588	820	6642	6823	2491	2498	588	1323	968	818	10759	5575	3311	2755	379	4251	591	5427	5457	2823	556	635	0	125	339	299	117	554	724	6668	6502	13394	1543	699	523
	'Has ever used heroin'	2373	760	753	781	1063	4773	505	1662	1522	1036	1883	4115	2040	1617	836	6711	6996	2629	2639	636	1387	1001	833	10976	5753	3464	2798	387	4405	626	5593	5626	2984	614	805	249	0	345	313	102	575	782	6696	6613	13624	1578	705	530
	'Has ever used methamphetamines'	2332	726	722	782	1054	4758	483	1626	1537	1027	1774	4133	2070	1624	839	6578	6924	2535	2524	589	1286	966	838	11098	5726	3380	2868	383	4384	624	5497	5531	2883	576	681	205	89	0	284	102	547	676	6689	6495	13862	1570	700	544
	'Has ever used steroids'	2402	749	765	801	1099	4877	503	1688	1587	1096	1865	4246	2146	1682	883	6673	7103	2679	2668	651	1388	992	883	11259	5858	3515	2912	401	4481	672	5708	5745	3047	645	913	306	198	444	0	162	561	846	6797	6604	14018	1632	735	576
	'Has ever used injected drugs'	2443	771	781	811	1105	4929	511	1721	1586	1079	1909	4253	2137	1684	881	6747	7225	2712	2723	666	1425	1028	881	11314	5921	3566	2890	408	4533	673	5758	5791	3079	647	895	292	157	430	334	0	586	846	6742	6653	14045	1636	740	582
	'Smoked cigars*'	2183	672	668	779	1045	4648	479	1590	1540	1072	1658	4163	2076	1643	866	6493	6783	2411	2416	552	1250	472	868	10804	5552	3256	2817	392	4283	613	5423	5451	2879	595	896	300	213	458	318	179	0	825	6529	6468	13510	1588	717	567
	'Has ever used ecstasy'	2129	660	648	729	949	4375	421	1498	1393	927	1564	3857	1892	1484	743	6352	6361	2224	2210	486	1119	892	741	10385	5218	3005	2713	360	4031	521	4965	4997	2500	453	533	154	79	226	255	89	499	0	6466	6284	13140	1460	643	484
	'Does not go to PE class+'	1443	540	485	520	711	2952	387	1127	888	649	1142	2202	1142	925	526	3662	3869	1477	1481	447	764	676	525	6052	3220	2042	1381	257	2568	447	3158	3182	1770	471	607	280	233	371	322	205	407	578	0	3120	7818	929	436	355
	'Has not participated in sports^'	1489	587	522	488	743	2966	383	1070	940	635	1244	2155	1103	868	496	3625	3900	1456	1469	372	698	788	499	6400	3456	2198	1366	225	2681	449	3239	3263	1747	440	548	249	238	364	326	210	480	592	3262	0	7972	886	437	369
	'Watches TV'	264	90	98	104	143	427	62	152	197	171	175	484	261	217	108	689	689	276	276	71	166	113	108	1005	507	314	391	73	397	73	528	539	291	67	114	38	38	66	46	43	70	115	795	784	0	197	110	99
	'Has fasted to lose weight *'	2260	772	758	672	992	4414	484	1576	1409	921	1750	3509	1713	1331	661	6065	6306	2350	2352	620	1252	1008	664	10193	5249	3134	2569	380	4040	640	5156	5185	2745	621	882	344	274	488	389	237	600	840	6206	5937	12828	0	444	277
	'Has taken pill to lose weight *'	2420	813	814	791	1113	4791	532	1705	1558	1067	1891	4057	2059	1620	856	6525	6853	2588	2585	683	1386	1067	857	10894	5652	3403	2785	422	4354	715	5547	5581	2984	699	955	379	298	539	415	254	641	922	6598	6373	13650	1368	0	412
	'Has vomited to lose weight*'	2464	814	818	798	1112	4833	529	1717	1561	1051	1926	4057	2029	1592	828	6610	6950	2656	2647	692	1432	1088	830	11019	5735	3466	2788	423	4441	704	5633	5655	3022	686	964	365	277	540	411	250	646	920	6668	6450	13775	1347	563	0
	'No fruit juice+'	2174	757	725	738	1005	4319	514	1541	1384	965	1743	3556	1812	1423	795	5364	5993	2359	2360	624	1233	980	799	9511	5107	3137	2111	324	3902	680	4980	5018	2723	650	909	366	301	542	421	256	581	920	5377	5140	11722	1375	636	498
	'No fruit+'	2332	784	775	807	1089	4586	544	1608	1506	1075	1868	3899	1975	1566	859	5871	6572	2566	2559	673	1350	1051	862	10402	5543	3407	2373	362	4284	712	5336	5380	2896	693	991	388	322	579	441	278	620	962	6044	5731	12928	1534	720	561
	'No green salad+'	1605	572	554	590	801	3079	402	1086	1036	763	1343	2721	1400	1100	616	3781	4550	1876	1875	507	1023	763	618	7226	3989	2527	1530	231	3002	518	3695	3737	2005	490	700	287	244	430	352	207	473	702	4134	3787	8879	1163	564	456
	'No potatoes+'	1917	663	654	631	889	3541	446	1275	1128	838	1517	2892	1518	1178	665	4344	5033	2044	2047	563	1105	909	669	7858	4254	2689	1644	308	3272	559	4071	4110	2251	564	771	326	282	480	377	245	550	770	4485	4217	9722	1169	569	434
	'No carrots'	1309	460	449	449	647	2400	327	841	767	581	1040	2002	1075	851	474	2688	3329	1362	1363	368	751	613	475	5334	2886	1818	980	206	2186	395	2684	2713	1476	410	570	254	227	358	281	194	389	573	3034	2823	6667	859	425	350
	'No vegetables+'	2147	700	711	705	995	4153	496	1478	1355	966	1710	3600	1863	1464	788	5260	6013	2385	2379	623	1276	949	790	9534	5068	3113	2120	311	3851	643	4862	4899	2614	603	889	348	285	537	383	245	568	889	5604	5251	11855	1358	665	531
	'Has driven while drinking*'	1994	542	568	684	891	4247	378	1466	1335	939	1399	3859	1950	1536	795	5991	6120	2047	2032	426	1044	758	799	10057	4746	2563	2679	299	3470	451	4798	4824	2406	447	679	203	169	364	285	146	408	649	6187	6121	12881	1422	598	497
	2007	'Carried a weapon '	'Carried a gun*'	'Carried weapon at school'	'Felt unsafe at school*'	'Been threatened at school^'	'Been in fight^'	'Injured in a fight*'	'Been in fight at school^'	'Physically injured by boyfriend/girlfriend*'	'Forced to have sex '	'Offered drugs at school ^'	'Has felt sad/hopeless *'	'Has considered suicide ^'	'Made a plan to commit suicide ^'	'Injured from attempted suicide'	'Does not wear sunscreen'	'Has ever smoked'	'Has smoked*'	'Smoked cigarettes at school*'	'Has ever smoked cigarettes daily'	'Used snuff*'	'Has used snuff at school*'	'Times attempted suicide *'	'Days had at least 1 drink of alcohol'	'Drank alcohol*'	'Had 5+ alcoholic drinks*'	'No milk+'	'Does not wear seatbelt'	'Ridden with drunk driver *'	'Drank alcohol at school*'	'Smoked marijuana'	'Age when first tried marijuana'	'Used marijuana*'	'Used marijuana at school*'	'Has ever used cocaine '	'Has used cocaine*'	'Has ever used heroin'	'Has ever used methamphetamines'	'Has ever used steroids'	'Has ever used injected drugs'	'Smoked cigars*'	'Has ever used ecstasy'	'Does not go to PE class+'	'Has not participated in sports^'	'Watches TV'	'Has fasted to lose weight *'	'Has taken pill to lose weight *'	'Has vomited to lose weight*'
	'Carried a weapon '	0	0	0	603	558	3131	265	972	967	752	1001	3114	1473	1099	628	4553	5205	1662	1647	327	886	356	642	7565	4153	2411	2328	251	2927	342	3878	3900	1780	295	585	201	111	304	233	97	178	392	5453	4989	10048	1141	531	406
	'Carried a gun*'	1643	0	476	762	825	4163	408	1394	1218	944	1444	3692	1804	1388	797	5406	6292	2138	2140	514	1181	608	801	8782	5030	3004	2577	364	3582	508	4787	4820	2314	456	784	308	178	427	339	186	328	568	6134	5685	11376	1393	647	491
	'Carried weapon at school'	1688	468	0	764	839	4280	428	1412	1250	934	1483	3687	1798	1374	777	5464	6401	2211	2187	498	1211	645	799	8984	5150	3072	2635	357	3677	492	4890	4926	2376	450	815	317	185	413	353	158	349	600	6316	5711	11671	1378	652	500
	'Felt unsafe at school*'	2187	628	651	0	821	4378	444	1481	1263	949	1621	3582	1778	1382	760	5546	6497	2332	2310	583	1284	749	785	9035	5249	3164	2620	405	3721	574	5013	5053	2490	530	878	367	218	470	371	204	442	675	6306	5658	11646	1340	647	485
	'Been threatened at school^'	1984	540	570	659	0	4157	373	1344	1173	891	1513	3567	1744	1327	749	5433	6363	2223	2203	524	1234	714	775	8861	5124	3089	2597	405	3622	523	4870	4907	2404	493	800	326	188	420	333	183	412	604	6223	5667	11497	1334	642	480
	'Been in fight^'	769	170	208	355	286	0	0	0	585	503	677	2191	988	735	380	3459	3773	1115	1098	208	594	308	389	5696	2931	1633	1876	179	2032	227	2654	2677	1132	182	341	117	61	172	140	50	175	227	4458	4010	7856	786	361	280
	'Injured in a fight*'	2144	603	643	752	870	4286	0	1376	1283	963	1592	3703	1812	1385	789	5621	6549	2311	2293	570	1275	742	807	9203	5250	3165	2636	360	3783	565	5021	5060	2482	535	842	350	193	453	362	143	438	639	6396	5832	11810	1379	630	489
	'Been in fight at school^'	1724	456	480	643	662	3181	236	0	1086	829	1321	3359	1618	1211	668	5017	5822	2029	2002	443	1092	602	685	8293	4712	2830	2439	324	3342	457	4415	4445	2112	399	726	289	156	377	304	132	332	536	5952	5394	10778	1230	597	441
	'Physically injured by boyfriend/girlfriend*'	1991	563	591	738	802	4062	418	1394	0	725	1425	3358	1629	1232	710	5175	6039	2055	2047	483	1101	680	731	8520	4855	2925	2440	371	3448	530	4550	4581	2235	487	748	320	192	396	346	201	401	560	5952	5438	11131	1283	621	441
	'Forced to have sex '	2104	606	610	749	851	4304	444	1465	1064	0	1523	3419	1628	1240	673	5411	6220	2167	2150	538	1141	729	693	8767	5049	3032	2536	390	3642	531	4760	4795	2373	520	809	340	188	418	353	191	429	589	6069	5516	11429	1250	605	423
	'Offered drugs at school ^'	1658	439	474	690	772	3653	363	1215	1032	796	0	3264	1540	1150	671	4950	5273	1320	1318	267	757	391	671	7930	4130	2264	2348	266	2999	391	3851	3878	1637	301	545	186	114	276	241	95	215	393	5624	5265	10493	1191	506	397
	'Has felt sad/hopeless *'	1576	510	440	405	559	3061	277	1042	731	464	1136	0	592	476	233	4053	4476	1508	1492	353	791	601	246	6519	3627	2158	1854	287	2630	371	3424	3449	1674	368	509	205	131	266	233	106	362	406	4591	4004	8743	646	369	226
	'Has considered suicide ^'	1937	601	577	669	793	3892	409	1341	1046	719	1392	2651	0	444	115	5009	5710	1910	1891	457	1028	682	127	8048	4543	2726	2344	372	3323	492	4348	4378	2133	471	702	286	178	367	305	172	408	532	5625	5068	10623	997	494	325
	'Made a plan to commit suicide ^'	1988	603	593	706	818	4050	417	1368	1086	763	1441	2946	855	0	295	5205	5936	2017	2001	475	1084	701	309	8407	4795	2891	2417	351	3497	510	4559	4592	2245	478	731	309	184	384	320	146	415	552	5827	5295	10976	1098	540	369
	'Injured from attempted suicide'	1880	536	549	579	745	3806	365	1248	1020	712	1363	2931	981	788	0	4754	5625	1915	1912	458	1038	659	0	8091	4596	2746	2208	338	3182	459	4300	4320	2077	420	697	275	161	362	282	156	382	516	5535	4943	10298	1027	510	344
	'Does not wear sunscreen'	876	258	249	395	434	1896	204	630	504	465	758	1685	874	673	395	0	2809	1052	1050	263	572	351	403	4579	2617	1588	1002	96	1889	273	2187	2203	1086	240	408	170	130	262	215	110	208	324	3004	2507	5636	668	338	265
	'Has ever smoked'	665	175	174	293	323	1551	126	493	394	256	122	1395	621	444	228	2268	0	0	0	0	0	78	228	3444	1511	660	1211	105	1120	92	783	793	306	51	57	19	18	28	64	13	44	35	2943	2629	5749	454	166	119
	'Has smoked*'	1442	377	403	590	673	3161	282	1060	867	649	453	2790	1258	930	505	4339	4052	0	0	0	199	287	515	6931	3391	1685	2120	219	2423	281	2975	2996	1083	202	301	81	64	159	181	65	157	223	5079	4566	9675	938	399	312
	'Smoked cigarettes at school*'	1432	376	398	581	664	3135	280	1055	860	642	452	2765	1244	918	504	4298	4048	0	0	0	199	290	502	6922	3375	1679	2085	214	2404	278	2962	2983	1078	199	299	82	66	158	180	66	158	222	5044	4551	9595	938	395	305
	'Has ever smoked cigarettes daily'	2038	578	584	792	897	4308	440	1449	1202	941	1329	3657	1756	1335	746	5454	6285	1837	1825	0	941	621	747	8899	5005	2921	2606	385	3587	469	4684	4718	2156	354	719	272	156	374	314	171	336	515	6308	5716	11621	1382	658	479
	'Used snuff*'	1886	542	567	739	870	3907	415	1344	1069	790	1131	3283	1545	1163	682	5062	5521	1333	1333	198	0	500	685	8183	4476	2557	2371	291	3275	476	4074	4109	1847	397	546	229	147	295	282	123	273	422	5774	5216	10855	1217	534	406
	'Has used snuff at school*'	1932	545	581	770	920	4215	457	1434	1238	955	1327	3673	1788	1369	808	5443	6146	2027	2022	494	1078	0	809	8814	4923	2872	2557	299	3578	530	4714	4750	2313	491	758	302	155	403	295	118	0	567	6174	5762	11337	1350	607	455
	'Times attempted suicide *'	1900	539	552	587	761	3851	368	1263	1033	715	1372	2968	991	795	0	4832	5667	1944	1926	462	1047	658	0	8137	4637	2770	2252	340	3219	462	4346	4367	2109	428	706	277	160	370	283	158	382	522	5605	4971	10403	1031	517	351
	'Days had at least 1 drink of alcohol'	242	59	58	136	135	553	52	197	152	110	37	567	230	169	79	1279	511	71	71	12	44	22	79	0	0	0	619	61	314	0	212	218	78	18	12	6	2	10	19	5	15	7	1440	1385	2691	211	69	50
	'Drank alcohol*'	731	176	182	330	363	1654	116	573	455	370	178	1632	702	559	265	2868	2300	297	289	54	223	118	270	3487	0	0	1436	162	907	0	1343	1351	344	59	103	16	20	68	69	41	63	83	3337	3162	6235	537	209	160
	'Had 5+ alcoholic drinks*'	1364	352	372	563	639	2952	255	1047	852	652	567	2674	1233	987	489	4219	4150	896	878	170	527	254	505	6236	2290	0	2102	287	1964	147	2768	2788	1027	183	274	62	71	166	163	101	124	211	4802	4532	9082	903	380	296
	'No milk+'	1956	580	613	715	832	3890	448	1346	1063	835	1442	3050	1534	1195	697	4472	5390	1969	1959	532	1094	699	713	7607	4443	2747	0	327	3258	533	4238	4263	2158	514	786	354	239	449	382	200	415	610	5012	4514	9815	1143	567	418
	'Does not wear seatbelt'	2278	652	705	866	1023	4636	524	1602	1361	1052	1682	3913	1936	1497	887	5696	6727	2389	2374	597	1300	755	912	9412	5461	3318	2686	0	3948	624	5226	5264	2602	582	917	399	240	506	413	199	430	711	6489	5888	12070	1448	690	534
	'Ridden with drunk driver *'	1260	304	344	488	549	2725	253	934	724	613	721	2471	1178	928	495	3956	4031	1086	1077	227	651	366	508	6109	2771	1394	1876	257	0	225	2869	2885	1187	223	355	114	96	204	196	124	210	273	4605	4013	8293	913	412	321
	'Drank alcohol at school*'	2088	569	583	787	889	4380	434	1478	1270	954	1463	3725	1824	1402	764	5541	6411	2188	2159	480	1220	670	784	8979	5045	2947	2653	412	3635	0	4852	4880	2317	383	764	295	159	388	333	173	370	556	6334	5743	11707	1365	634	469
	'Smoked marijuana'	918	238	238	445	447	2072	180	703	519	412	276	1994	898	701	353	3035	2379	383	378	42	165	218	358	4671	2051	884	1617	218	1551	131	0	0	0	0	82	34	33	47	107	61	120	57	3821	3488	7292	711	310	220
	'Age when first tried marijuana'	925	241	242	447	449	2078	181	702	522	418	276	2000	899	704	353	3041	2385	385	379	42	166	218	358	4668	2051	884	1622	219	1557	130	0	0	0	0	82	34	33	47	109	63	120	57	3831	3498	7309	712	313	223
	'Used marijuana*'	1488	380	400	627	686	3241	307	1086	898	716	691	2949	1390	1077	567	4385	4583	1056	1038	163	572	446	576	7074	3496	1799	2211	311	2511	267	2659	2659	0	0	341	74	80	183	187	113	245	236	5227	4739	9793	1053	476	354
	'Used marijuana at school*'	2093	573	584	799	915	4402	458	1482	1275	979	1443	3776	1848	1419	788	5534	6418	2162	2137	430	1185	696	807	9047	5164	3036	2674	412	3673	443	4778	4804	2125	0	749	277	153	378	322	175	395	558	6360	5782	11763	1394	665	485
	'Has ever used cocaine '	2052	561	607	804	880	4239	429	1476	1194	919	1358	3600	1734	1323	736	5398	6128	1924	1906	434	983	619	757	8747	4894	2793	2618	389	3465	474	4553	4588	2116	404	0	0	54	180	260	109	352	340	6133	5547	11528	1297	590	417
	'Has used cocaine*'	2114	603	635	815	929	4382	465	1522	1260	975	1517	3691	1799	1387	786	5614	6469	2173	2180	517	1198	688	788	9233	5086	3024	2580	396	3751	524	4904	4936	2329	458	544	0	104	329	306	149	396	503	6344	5597	11520	1398	656	454
	'Has ever used heroin'	2292	646	692	861	990	4700	495	1625	1356	1017	1644	3936	1931	1496	850	5807	6824	2392	2370	577	1305	734	873	9459	5503	3309	2765	427	3942	585	5242	5276	2582	528	792	290	0	370	314	131	424	587	6563	5961	12201	1444	684	499
	'Has ever used methamphetamines'	2208	629	647	837	945	4521	471	1565	1286	974	1535	3793	1843	1420	802	5677	6557	2213	2192	523	1177	707	826	9188	5269	3123	2703	413	3774	534	4971	5008	2408	477	637	238	92	0	307	129	405	496	6396	5813	11953	1389	636	478
	'Has ever used steroids'	2238	628	685	836	958	4596	481	1596	1336	1012	1598	3859	1884	1458	814	5736	6697	2339	2317	566	1266	704	838	9306	5388	3222	2738	421	3873	579	5134	5173	2509	521	820	319	138	409	0	141	402	604	6497	5916	12046	1414	648	484
	'Has ever used injected drugs'	2310	659	698	856	994	4693	492	1608	1375	1039	1680	3925	1931	1482	848	5846	6831	2421	2398	589	1321	751	871	9502	5512	3331	2744	395	3985	598	5271	5310	2613	552	841	331	137	415	324	0	435	619	6580	5996	12219	1455	663	500
	'Smoked cigars*'	2001	572	600	777	930	4252	469	1439	1250	967	1468	3634	1789	1363	812	5607	6280	2179	2181	528	1174	328	812	9098	4982	2989	2486	287	3747	533	4833	4868	2402	512	821	335	179	432	322	136	0	612	6270	5633	11230	1391	633	463
	'Has ever used ecstasy'	2073	556	608	815	902	4349	439	1510	1222	920	1426	3697	1785	1367	768	5524	6328	2062	2047	452	1081	655	786	8959	5077	2953	2644	391	3622	491	4744	4778	2234	439	567	196	85	272	277	111	371	0	6276	5671	11708	1348	612	455
	'Does not go to PE class+'	1264	407	440	526	611	2611	357	999	702	516	854	1921	958	746	452	2899	3335	1120	1120	328	620	460	466	4579	2753	1655	1255	270	2049	357	2575	2603	1303	352	458	223	175	277	276	171	278	390	0	2531	6347	757	388	303
	'Has not participated in sports^'	1352	442	427	455	643	2693	334	1013	770	540	992	1855	954	763	440	2937	3527	1190	1196	324	602	542	444	5226	3120	1969	1219	215	2221	381	2790	2813	1399	366	465	223	167	287	282	155	326	385	3067	0	6700	753	393	310
	'Watches TV'	213	75	85	92	96	358	46	124	136	128	128	357	205	161	98	460	546	212	211	58	133	61	102	723	450	298	312	65	323	46	426	427	212	52	105	44	38	67	53	40	39	76	681	552	0	167	84	79
	'Has fasted to lose weight *'	1991	623	614	675	835	3933	438	1356	1118	795	1488	2989	1399	1079	572	5152	5821	2021	2019	532	1143	698	575	8366	4607	2777	2252	340	3446	503	4481	4507	2226	492	744	308	190	404	326	182	419	577	5855	5120	10567	0	411	213
	'Has taken pill to lose weight *'	2188	661	694	792	950	4328	482	1517	1267	949	1604	3537	1707	1339	759	5636	6334	2255	2239	599	1267	754	774	9002	5025	3050	2494	386	3767	570	4910	4945	2452	563	840	368	226	452	357	190	458	649	6334	5577	11379	1218	0	331
	'Has vomited to lose weight*'	2277	683	718	823	980	4539	509	1587	1310	961	1660	3672	1762	1374	770	5697	6574	2328	2309	607	1304	766	788	9115	5279	3188	2630	433	3861	596	5063	5102	2529	566	850	363	221	471	375	203	456	676	6456	5878	11907	1213	528	0
	'No fruit juice+'	2021	616	640	778	896	4066	475	1442	1209	918	1510	3273	1621	1260	735	4648	5676	2060	2058	546	1144	696	758	7841	4696	2886	2048	365	3399	573	4447	4483	2281	537	786	356	243	454	386	231	418	656	5333	4719	10227	1261	619	458
	'No fruit+'	2072	618	653	811	924	4182	481	1463	1222	943	1532	3413	1710	1333	784	4821	5970	2129	2125	566	1184	729	798	8268	4947	3063	2130	390	3535	593	4605	4648	2352	560	857	386	257	485	405	243	436	685	5614	4915	10728	1311	670	501
	'No green salad+'	1416	433	453	604	676	2916	356	1030	844	713	1131	2455	1251	967	564	3157	4221	1603	1594	406	894	548	579	6060	3607	2312	1455	268	2606	420	3301	3327	1685	389	648	297	204	389	333	193	330	527	4059	3281	7485	1035	565	401
	'No potatoes+'	1695	535	553	643	735	3248	398	1124	921	708	1287	2564	1303	1025	581	3665	4633	1767	1765	483	1003	659	599	6503	3817	2442	1545	288	2853	483	3645	3674	1899	473	702	318	221	406	364	210	400	579	4381	3686	8131	1029	519	357
	'No carrots'	1043	343	353	453	499	2066	277	738	585	489	825	1679	880	735	435	2012	2824	1096	1101	286	594	425	442	4148	2447	1581	854	211	1836	327	2220	2240	1145	318	460	225	194	305	248	183	255	386	2777	2249	5251	717	399	309
	'No vegetables+'	1878	560	589	713	845	3744	420	1308	1058	881	1424	3135	1587	1231	693	4424	5500	2023	2016	510	1139	684	710	7819	4528	2784	1929	318	3286	523	4273	4306	2162	492	797	352	228	449	360	228	407	631	5348	4489	9803	1241	626	457
	'Has driven while drinking*'	1823	440	501	718	805	3937	388	1361	1116	855	1117	3466	1657	1296	719	5131	5689	1728	1705	376	945	511	744	8142	4285	2302	2481	331	2846	386	4197	4233	1918	372	605	215	156	344	283	164	281	455	5812	5410	10922	1228	561	450
	2005	'Carried a weapon '	'Carried a gun*'	'Carried weapon at school'	'Felt unsafe at school*'	'Been threatened at school^'	'Been in fight^'	'Injured in a fight*'	'Been in fight at school^'	'Physically injured by boyfriend/girlfriend*'	'Forced to have sex '	'Offered drugs at school ^'	'Has felt sad/hopeless *'	'Has considered suicide ^'	'Made a plan to commit suicide ^'	'Injured from attempted suicide'	'Does not wear sunscreen'	'Has ever smoked'	'Has smoked*'	'Smoked cigarettes at school*'	'Has ever smoked cigarettes daily'	'Used snuff*'	'Has used snuff at school*'	'Times attempted suicide *'	'Days had at least 1 drink of alcohol'	'Drank alcohol*'	'Had 5+ alcoholic drinks*'	'No milk+'	'Does not wear seatbelt'	'Ridden with drunk driver *'	'Drank alcohol at school*'	'Smoked marijuana'	'Age when first tried marijuana'	'Used marijuana*'	'Used marijuana at school*'	'Has ever used cocaine '	'Has used cocaine*'	'Has ever used heroin'	'Has ever used methamphetamines'	'Has ever used steroids'	'Has ever used injected drugs'	'Smoked cigars*'	'Has ever used ecstasy'	'Does not go to PE class+'	'Has not participated in sports^'	'Watches TV'	'Has fasted to lose weight *'	'Has taken pill to lose weight *'	'Has vomited to lose weight*'
	'Carried a weapon '	0	0	0	604	564	3196	254	1087	910	731	1047	3194	1700	1294	699	4619	5485	1867	1805	454	999	399	740	7117	4197	2292	2208	231	3063	343	4002	4024	1858	307	630	224	100	425	236	90	210	421	5211	4984	10219	1225	605	454
	'Carried a gun*'	1618	0	516	763	820	4148	382	1473	1150	868	1527	3733	2063	1593	924	5475	6726	2403	2418	692	1359	671	923	8502	5031	2835	2412	304	3732	491	4838	4874	2380	485	896	356	174	604	338	161	392	598	5808	5765	11437	1502	713	532
	'Carried weapon at school'	1603	444	0	751	797	4230	394	1492	1167	886	1521	3730	2038	1573	861	5436	6627	2442	2357	633	1315	649	912	8422	5160	2928	2475	320	3778	484	4962	5000	2449	472	902	346	181	599	339	151	373	609	5921	5673	11763	1441	738	535
	'Felt unsafe at school*'	2135	614	672	0	771	4355	403	1569	1189	870	1665	3629	2061	1585	862	5483	6737	2572	2492	736	1414	771	914	8527	5294	3071	2436	356	3854	571	5091	5126	2575	586	983	409	224	679	387	193	477	693	5936	5650	11770	1443	731	523
	'Been threatened at school^'	1959	529	586	632	0	4156	366	1433	1137	833	1577	3588	1969	1498	819	5409	6600	2473	2380	678	1330	726	869	8367	5193	2970	2458	324	3749	517	4963	5003	2491	534	922	368	193	620	340	164	428	624	5867	5662	11647	1420	710	515
	'Been in fight^'	815	182	222	364	314	0	0	0	594	472	741	2258	1168	894	434	3417	3978	1276	1226	267	664	329	470	5333	3023	1600	1773	166	2126	242	2717	2730	1197	197	398	126	52	262	134	49	191	231	4254	4029	8044	849	430	328
	'Injured in a fight*'	2106	575	660	757	863	4318	0	1510	1216	909	1665	3823	2115	1648	886	5598	6872	2613	2525	734	1408	768	944	8723	5414	3095	2531	353	3939	576	5168	5208	2605	584	984	408	206	664	376	183	466	668	6040	5795	12032	1498	745	549
	'Been in fight at school^'	1693	420	493	629	637	3045	232	0	1033	776	1382	3367	1829	1407	746	4932	6002	2231	2145	565	1190	615	798	7708	4737	2667	2329	283	3427	431	4426	4452	2159	415	779	288	147	503	277	123	364	513	5590	5337	10843	1300	640	475
	'Physically injured by boyfriend/girlfriend*'	1953	552	607	720	809	4089	391	1483	0	686	1538	3446	1875	1440	792	5211	6346	2383	2293	668	1269	712	844	8031	4948	2828	2305	317	3625	515	4696	4730	2352	531	904	369	200	604	354	170	420	624	5609	5412	11326	1335	677	468
	'Forced to have sex '	1982	557	649	719	812	4025	394	1468	933	0	1509	3295	1770	1373	735	5283	6075	2314	2231	658	1208	718	782	7819	4880	2845	2160	320	3559	510	4575	4611	2321	549	873	355	188	565	333	161	436	590	5352	5175	10956	1276	641	463
	'Offered drugs at school ^'	1550	404	471	679	733	3587	330	1308	1000	737	0	3243	1759	1356	774	4925	5551	1459	1460	376	862	422	772	7414	4065	2097	2216	278	3145	366	3805	3830	1631	314	593	214	110	418	236	105	244	423	5230	5163	10411	1264	586	441
	'Has felt sad/hopeless *'	1542	476	455	415	516	3025	274	1096	703	432	1109	0	666	534	238	4012	4637	1629	1571	437	842	592	274	5986	3656	2084	1736	261	2623	350	3462	3493	1740	383	576	226	125	352	245	117	364	401	4298	3912	8813	708	389	238
	'Has considered suicide ^'	1829	552	561	660	706	3723	363	1348	949	604	1387	2487	0	414	115	4874	5702	2032	1963	560	1082	660	148	7298	4460	2527	2140	311	3321	446	4291	4326	2170	492	720	301	158	453	280	135	405	510	5159	4863	10471	988	518	328
	'Made a plan to commit suicide ^'	1900	577	584	684	740	3934	391	1422	1011	681	1474	2844	909	0	264	5101	6060	2199	2124	607	1181	698	299	7705	4735	2723	2220	332	3515	470	4560	4597	2294	496	788	322	156	500	307	143	430	547	5411	5104	10913	1120	571	383
	'Injured from attempted suicide'	1748	509	535	548	690	3585	320	1267	932	624	1409	2774	1052	782	0	4712	5735	2046	2055	584	1134	647	0	7391	4429	2522	1952	254	3254	441	4145	4166	2036	428	720	287	126	459	258	110	393	488	5079	4844	9955	1034	516	328
	'Does not wear sunscreen'	842	246	278	352	410	1701	180	628	446	408	735	1647	955	750	422	0	2840	1113	1117	318	584	369	425	3929	2388	1461	804	87	1755	229	2008	2032	987	239	432	188	115	325	174	106	226	316	2624	2362	5351	693	377	272
	'Has ever smoked'	579	176	154	273	278	1365	113	468	345	199	114	1293	609	471	223	2179	0	0	0	0	0	83	221	2758	1275	493	1014	101	1092	90	671	679	283	69	51	21	16	41	48	16	43	54	2633	2386	5288	457	163	140
	'Has smoked*'	1320	354	372	550	588	3033	264	1083	829	563	420	2701	1372	1076	533	4259	4100	0	0	0	195	276	564	6177	3239	1468	1963	213	2496	281	2869	2889	1059	204	303	79	56	213	174	58	154	239	4694	4366	9507	958	434	331
	'Smoked cigarettes at school*'	1282	352	364	529	565	2955	253	1054	789	544	420	2634	1335	1031	532	4269	4099	0	0	0	196	277	528	6185	3135	1425	1897	203	2449	276	2776	2794	1017	197	294	79	48	204	163	53	154	225	4593	4373	9222	959	416	321
	'Has ever smoked cigarettes daily'	1898	536	559	723	808	4069	379	1456	1107	805	1321	3543	1921	1469	832	5412	6351	1876	1875	0	943	625	830	8264	4787	2631	2350	289	3579	420	4512	4549	2074	351	729	277	139	490	310	130	358	507	5695	5544	11282	1387	656	474
	'Used snuff*'	1739	502	537	712	767	3742	362	1375	1001	691	1138	3212	1719	1329	752	4989	5640	1400	1403	253	0	523	752	7553	4315	2264	2154	251	3274	430	3890	3927	1786	399	538	216	120	348	270	112	307	381	5231	5017	10578	1252	566	425
	'Has used snuff at school*'	1847	517	572	757	855	4122	413	1500	1147	857	1381	3691	2009	1559	892	5442	6461	2197	2202	630	1216	0	892	8322	4835	2641	2417	291	3671	485	4682	4716	2312	516	838	330	143	555	286	130	0	586	5715	5690	11270	1439	666	508
	'Times attempted suicide *'	1817	512	556	582	716	3724	339	1312	977	647	1424	2870	1094	826	0	4737	5768	2147	2071	588	1140	656	0	7427	4619	2631	2044	266	3345	462	4333	4357	2150	454	752	291	136	476	273	114	396	516	5234	4872	10342	1035	541	348
	'Days had at least 1 drink of alcohol'	223	64	57	136	119	564	58	210	123	78	32	537	247	187	83	1096	463	60	61	17	27	29	83	0	0	0	529	65	276	0	162	161	63	11	8	4	8	11	16	6	15	15	1286	1244	2593	203	55	55
	'Drank alcohol*'	773	178	199	352	387	1887	166	709	479	353	273	1825	916	716	363	3007	2726	487	472	99	312	133	378	3404	0	0	1415	129	1145	0	1608	1619	470	87	161	36	28	113	77	26	71	101	3409	3295	6760	616	254	199
	'Had 5+ alcoholic drinks*'	1324	317	378	591	628	3016	274	1099	820	604	674	2792	1451	1158	606	4276	4448	1105	1074	264	591	278	635	5877	2477	0	2005	201	2211	161	2941	2968	1133	201	334	93	73	240	169	66	158	236	4653	4569	9321	1011	439	320
	'No milk+'	1950	582	637	698	860	3932	438	1496	1035	757	1523	3196	1799	1393	789	4542	5743	2262	2185	693	1229	748	836	7341	4608	2734	0	279	3350	531	4353	4393	2258	562	907	382	226	631	390	192	462	642	4856	4591	10162	1220	638	450
	'Does not wear seatbelt'	2241	635	735	892	998	4647	510	1723	1308	978	1762	3999	2233	1757	982	5680	7039	2697	2600	782	1445	787	1043	8892	5534	3178	2539	0	4116	618	5334	5385	2722	637	1038	429	254	703	421	211	474	741	6110	5867	12253	1580	802	593
	'Ridden with drunk driver *'	1268	309	349	490	521	2780	247	1021	737	533	851	2487	1361	1070	570	3880	4299	1338	1288	321	733	412	605	5590	2903	1387	1765	220	0	222	3010	3026	1308	245	413	149	116	311	207	99	239	320	4381	4167	8646	924	441	317
	'Drank alcohol at school*'	1991	530	600	770	848	4272	413	1508	1160	857	1515	3708	2033	1561	859	5496	6587	2463	2378	631	1328	685	909	8382	5066	2819	2428	307	3718	0	4902	4932	2405	430	858	322	160	567	325	136	395	612	5860	5635	11691	1436	695	498
	'Smoked marijuana'	890	241	247	416	434	1965	167	679	505	358	284	1998	1017	799	387	3062	2573	450	443	76	162	220	409	4155	2018	828	1461	159	1658	126	0	0	0	0	63	18	12	50	81	21	114	65	3606	3423	7348	743	321	238
	'Age when first tried marijuana'	886	240	246	417	431	1966	168	683	505	360	286	2002	1020	801	390	3061	2578	453	446	76	162	221	412	4154	2018	828	1461	159	1657	126	0	0	0	0	63	18	12	50	81	21	115	65	3605	3423	7347	747	324	241
	'Used marijuana*'	1393	363	404	586	647	3122	280	1087	837	630	712	2950	1582	1220	639	4396	4777	1194	1169	225	627	451	671	6521	3471	1671	2049	243	2632	267	2651	2652	0	0	348	63	59	231	175	64	250	238	4927	4650	9832	1107	508	382
	'Used marijuana at school*'	1989	529	575	778	872	4297	419	1515	1191	887	1476	3766	2077	1597	882	5492	6642	2399	2313	556	1283	715	934	8476	5170	2867	2504	330	3776	430	4835	4856	2187	0	799	284	153	543	325	134	417	563	5968	5707	11855	1461	717	530
	'Has ever used cocaine '	1904	521	583	753	828	4099	398	1459	1138	786	1336	3545	1882	1456	764	5308	6239	2084	2010	517	1016	616	811	8112	4862	2580	2432	295	3532	436	4498	4535	2107	385	0	0	35	223	246	50	358	329	5718	5474	11538	1353	643	460
	'Has used cocaine*'	2042	572	637	783	883	4315	437	1558	1189	853	1560	3721	2039	1562	883	5619	6799	2352	2361	649	1288	710	883	8682	5127	2837	2446	315	3810	500	4865	4907	2307	468	603	0	101	452	308	100	422	508	5876	5793	11704	1475	698	500
	'Has ever used heroin'	2169	605	690	829	932	4531	453	1643	1246	904	1677	3903	2140	1651	894	5763	6961	2631	2535	737	1405	742	948	8842	5498	3139	2529	328	4047	575	5240	5279	2629	571	888	327	0	550	315	71	450	598	6063	5841	12192	1518	744	529
	'Has ever used methamphetamines'	2045	566	627	807	889	4326	432	1544	1195	823	1518	3675	1971	1528	814	5517	6568	2320	2234	609	1164	683	866	8446	5147	2836	2493	309	3789	494	4838	4878	2336	474	590	200	68	0	278	67	402	428	5909	5642	11882	1387	670	487
	'Has ever used steroids'	2164	605	678	831	921	4516	456	1629	1255	904	1641	3884	2114	1648	902	5670	6907	2597	2506	741	1396	720	958	8771	5421	3079	2563	338	4004	570	5195	5236	2604	570	926	363	148	590	0	110	428	631	6103	5879	12163	1493	714	530
	'Has ever used injected drugs'	2221	625	694	847	955	4629	470	1679	1282	927	1708	3964	2175	1691	920	5785	7054	2667	2571	752	1429	761	975	8933	5553	3172	2583	340	4102	577	5321	5363	2685	583	936	357	107	583	318	0	464	628	6175	5944	12347	1543	762	542
	'Smoked cigars*'	1884	539	591	752	853	4106	420	1497	1120	850	1497	3614	2002	1556	883	5594	6476	2307	2314	647	1277	321	885	8277	4867	2747	2316	274	3721	492	4707	4743	2339	524	887	359	170	595	308	149	0	618	5714	5544	11121	1456	674	506
	'Has ever used ecstasy'	2023	547	609	792	862	4272	406	1528	1183	833	1499	3698	1994	1546	827	5501	6582	2330	2249	612	1182	695	878	8439	5133	2820	2470	312	3771	509	4833	4870	2324	466	666	234	85	396	289	80	416	0	5906	5682	11867	1415	684	486
	'Does not go to PE class+'	1171	376	418	467	547	2391	293	973	597	438	849	1808	1025	820	474	2579	3268	1207	1172	386	645	428	509	4091	2597	1518	1036	199	1972	330	2465	2491	1293	353	481	223	150	364	261	140	271	384	0	2233	5880	702	382	273
	'Has not participated in sports^'	1261	439	415	460	616	2660	305	1064	684	479	993	1853	1045	807	476	2938	3629	1236	1248	400	626	563	479	4831	2969	1797	1101	190	2243	362	2721	2757	1346	351	515	238	153	348	277	149	342	407	2764	0	6615	815	423	330
	'Watches TV'	174	45	60	75	96	334	48	126	137	116	128	364	205	173	105	410	500	233	220	68	153	59	109	609	388	233	251	40	292	42	403	408	203	49	111	42	40	86	45	30	32	90	547	492	0	174	70	73
	'Has fasted to lose weight *'	1919	580	605	668	797	3906	402	1442	1018	705	1490	3062	1589	1225	644	5102	6103	2165	2173	653	1219	698	644	7820	4609	2630	2138	310	3428	481	4459	4486	2227	506	814	331	176	509	302	149	429	556	5318	5228	10719	0	438	231
	'Has taken pill to lose weight *'	2146	620	696	790	912	4416	456	1612	1209	856	1629	3651	1977	1533	847	5551	6629	2505	2415	739	1340	748	889	8451	5214	2962	2439	344	3849	556	5028	5066	2540	587	943	389	202	610	342	177	452	657	5888	5671	11805	1267	0	399
	'Has vomited to lose weight*'	2195	640	714	807	931	4500	473	1652	1209	880	1684	3709	2004	1566	838	5624	6780	2566	2479	750	1394	781	887	8618	5351	3056	2465	354	3927	574	5131	5174	2618	615	972	398	205	643	375	180	479	675	5946	5765	11993	1268	620	0
	'No fruit juice+'	1888	582	613	717	857	3903	446	1465	1068	812	1577	3202	1758	1350	809	4653	5897	2226	2239	702	1240	717	811	7488	4581	2678	1865	286	3429	525	4413	4458	2283	542	876	379	214	608	367	194	437	642	4871	4692	9984	1307	641	469
	'No fruit+'	1927	608	633	733	886	3957	441	1472	1081	808	1585	3305	1839	1421	840	4756	6042	2270	2278	716	1270	742	842	7693	4706	2772	1886	282	3509	545	4449	4489	2284	553	907	402	232	628	384	201	455	666	5032	4814	10301	1385	695	485
	'No green salad+'	1396	434	468	553	648	2894	324	1092	809	628	1194	2507	1427	1089	677	3297	4485	1749	1757	542	982	599	675	5825	3669	2214	1414	232	2671	442	3307	3344	1707	405	697	315	184	511	324	171	367	532	3757	3548	7675	1094	571	413
	'No potatoes+'	1605	508	551	581	705	3126	354	1178	890	668	1333	2611	1456	1129	695	3723	4766	1858	1872	584	1080	669	695	6083	3794	2290	1449	242	2814	437	3494	3529	1825	467	748	337	211	540	332	175	411	548	3894	3713	8081	1080	544	386
	'No carrots'	1023	342	352	407	495	1926	256	729	528	418	830	1639	967	742	454	2041	2876	1089	1099	349	622	415	456	3777	2332	1414	781	145	1741	273	2100	2135	1091	277	492	221	153	356	236	128	252	370	2492	2300	5189	675	377	281
	'No vegetables+'	1818	553	597	657	819	3708	408	1365	1019	767	1466	3149	1754	1359	786	4499	5759	2150	2163	652	1228	709	787	7362	4481	2607	1825	248	3299	522	4223	4263	2116	500	830	350	221	599	358	191	431	621	4900	4655	9890	1267	654	454
	'Has driven while drinking*'	1760	431	531	748	802	3925	391	1444	1026	797	1261	3517	1915	1490	829	5123	5960	2029	1946	529	1063	532	878	7675	4379	2219	2273	242	3128	395	4325	4365	2040	438	688	246	164	486	289	132	313	478	5437	5333	10995	1347	636	476
	2003	'Carried a weapon '	'Carried a gun*'	'Carried weapon at school'	'Felt unsafe at school*'	'Been threatened at school^'	'Been in fight^'	'Injured in a fight*'	'Been in fight at school^'	'Physically injured by boyfriend/girlfriend*'	'Forced to have sex '	'Offered drugs at school ^'	'Has felt sad/hopeless *'	'Has considered suicide ^'	'Made a plan to commit suicide ^'	'Injured from attempted suicide'	'Does not wear sunscreen'	'Has ever smoked'	'Has smoked*'	'Smoked cigarettes at school*'	'Has ever smoked cigarettes daily'	'Used snuff*'	'Has used snuff at school*'	'Times attempted suicide *'	'Days had at least 1 drink of alcohol'	'Drank alcohol*'	'Had 5+ alcoholic drinks*'	'No milk+'	'Does not wear seatbelt'	'Ridden with drunk driver *'	'Drank alcohol at school*'	'Smoked marijuana'	'Age when first tried marijuana'	'Used marijuana*'	'Used marijuana at school*'	'Has ever used cocaine '	'Has used cocaine*'	'Has ever used heroin'	'Has ever used methamphetamines'	'Has ever used steroids'	'Has ever used injected drugs'	'Smoked cigars*'	'Has ever used ecstasy'	'Does not go to PE class+'	'Has not participated in sports^'	'Watches TV'	'Has fasted to lose weight *'	'Has taken pill to lose weight *'	'Has vomited to lose weight*'
	'Carried a weapon '	0	0	0	538	626	3331	268	1139	924	822	1202	3387	1760	1411	724	4531	6737	2133	2137	556	1288	339	717	8128	4781	2813	2424	531	3440	388	4525	4558	2217	362	799	302	126	509	360	126	201	732	5381	5433	10986	1433	855	584
	'Carried a gun*'	1605	0	528	695	943	4289	413	1527	1173	1062	1768	3991	2151	1889	925	5269	8076	2742	2742	810	1675	522	921	9476	5782	3523	2712	832	4222	560	5570	5598	2873	568	1083	463	215	752	538	219	439	1144	6062	6146	12440	1707	1092	737
	'Carried weapon at school'	1579	505	0	688	927	4371	428	1552	1181	1022	1773	3959	2103	1834	880	5281	8154	2763	2763	780	1693	542	882	9631	5875	3595	2732	856	4302	541	5622	5650	2919	556	1089	469	228	741	543	225	450	1145	6160	6162	12649	1665	1062	720
	'Felt unsafe at school*'	2149	694	714	0	899	4517	455	1647	1200	1034	1964	3878	2114	1865	892	5374	8305	2926	2928	906	1817	626	892	9799	6046	3749	2715	935	4422	647	5836	5862	3112	711	1181	542	274	818	587	280	522	1243	6200	6154	12742	1645	1080	711
	'Been threatened at school^'	1925	593	598	538	0	4255	380	1491	1112	973	1806	3754	2007	1745	836	5243	8049	2791	2797	819	1717	585	841	9504	5843	3603	2690	852	4256	583	5577	5618	2938	616	1080	469	225	735	514	224	459	1122	6106	6092	12462	1600	1015	671
	'Been in fight^'	855	215	260	342	368	0	0	0	618	563	841	2414	1247	944	476	3462	4986	1459	1462	331	883	271	475	6205	3476	1958	1916	339	2475	262	3210	3229	1482	219	487	170	95	303	199	70	157	383	4505	4493	8790	1012	594	399
	'Injured in a fight*'	2097	651	697	698	970	4415	0	1568	1234	1086	1925	4044	2205	1917	938	5439	8400	2923	2928	891	1821	616	938	9912	6111	3754	2784	907	4489	648	5843	5880	3090	694	1164	526	256	800	585	246	494	1209	6296	6313	12920	1728	1100	751
	'Been in fight at school^'	1680	479	509	557	702	3097	243	0	1028	867	1535	3516	1862	1413	770	4760	7219	2489	2499	681	1517	477	776	8806	5369	3273	2492	538	3884	479	5036	5069	2598	482	934	413	199	631	396	140	285	781	5764	5798	11655	1471	903	578
	'Physically injured by boyfriend/girlfriend*'	1995	639	655	664	902	4247	450	1575	0	826	1753	3659	1960	1608	826	5081	7729	2690	2699	820	1649	608	812	9275	5680	3491	2589	742	4172	605	5374	5422	2846	641	1078	491	248	742	520	227	390	1026	5902	5904	12227	1526	963	629
	'Forced to have sex '	1977	656	649	629	903	4158	452	1541	920	0	1704	3370	1777	1579	746	4718	7375	2578	2586	782	1521	570	735	8833	5459	3379	2418	842	3999	571	5174	5200	2772	651	1010	472	233	687	512	233	452	1072	5650	5552	11619	1424	950	586
	'Offered drugs at school ^'	1604	488	500	654	851	3795	388	1418	1028	888	0	3528	1863	1580	787	4835	6899	1775	1778	479	1155	335	781	8460	4847	2747	2502	726	3577	433	4597	4619	2144	403	779	311	157	514	359	157	269	839	5609	5689	11571	1501	883	622
	'Has felt sad/hopeless *'	1558	556	501	385	583	3127	311	1141	699	528	1314	0	680	689	278	3958	5735	1846	1857	542	1088	504	263	6940	4166	2531	1931	621	3087	415	3985	4023	2076	465	706	342	188	459	365	169	326	699	4563	4364	9509	797	602	375
	'Has considered suicide ^'	1863	643	587	575	837	3921	428	1442	985	774	1660	2664	0	674	151	4817	7194	2385	2389	695	1414	578	138	8481	5152	3191	2349	843	3865	541	4951	4989	2600	585	906	422	223	604	485	219	479	1022	5465	5345	11375	1217	845	521
	'Made a plan to commit suicide ^'	1952	661	606	607	843	4141	448	1521	1050	796	1633	3084	938	0	278	4946	7370	2531	2542	756	1493	534	284	8926	5462	3364	2490	620	4045	582	5235	5281	2768	613	988	462	228	655	426	170	324	857	5627	5591	11821	1294	827	496
	'Injured from attempted suicide'	1714	532	537	454	723	3670	352	1288	912	717	1502	2974	1140	899	0	4281	6737	2352	2356	702	1423	521	0	8270	5073	3112	2125	538	3573	479	4742	4776	2474	525	868	380	165	592	394	145	322	835	5263	5076	10812	1160	761	453
	'Does not wear sunscreen'	1092	339	368	442	583	2374	294	837	611	558	1000	2221	1260	972	563	0	4328	1596	1603	498	955	404	561	5519	3459	2212	1237	280	2419	357	3049	3071	1583	370	693	331	197	507	355	158	263	667	3284	3195	7158	959	622	436
	'Has ever smoked'	530	175	160	219	287	1305	119	459	293	221	93	1238	618	456	218	1961	0	0	0	0	0	39	218	2762	1300	526	1054	164	999	93	757	764	344	68	59	28	24	48	57	21	21	73	2475	2439	5287	486	200	153
	'Has smoked*'	1248	382	376	489	682	2981	277	1093	781	686	518	2756	1427	1293	544	4069	5101	0	0	0	239	233	539	6880	3593	1767	2069	591	2663	307	3274	3286	1327	245	375	128	89	248	277	130	252	565	4792	4695	9955	1102	645	451
	'Smoked cigarettes at school*'	1246	369	368	490	650	2980	275	1093	781	648	475	2747	1408	1144	545	4066	4985	0	0	0	242	234	530	6872	3590	1766	2068	459	2663	304	3270	3287	1322	245	376	125	83	246	250	100	150	440	4793	4698	9956	1081	600	423
	'Has ever smoked cigarettes daily'	1883	568	557	670	888	4170	426	1509	1109	921	1424	3758	1954	1579	815	5201	7565	2124	2116	0	1133	484	804	9257	5530	3250	2623	661	4055	490	5193	5230	2570	417	888	366	167	577	412	155	276	834	6057	5966	12319	1541	911	609
	'Used snuff*'	1741	533	564	661	856	3857	428	1452	1008	789	1200	3358	1726	1293	706	4801	6615	1503	1517	243	0	382	707	8419	4907	2782	2435	495	3645	477	4492	4530	2195	465	696	316	153	430	352	130	220	594	5483	5463	11510	1357	775	520
	'Has used snuff at school*'	2027	607	649	729	990	4534	484	1689	1231	1024	1647	4064	2170	1672	938	5412	8026	2749	2759	843	1677	0	936	9724	5947	3607	2767	673	4395	612	5756	5796	3071	675	1111	484	203	749	430	153	0	986	6193	6320	12743	1690	981	654
	'Times attempted suicide *'	1739	550	553	463	765	3708	356	1305	920	760	1562	2995	1157	1085	0	4326	6894	2374	2368	707	1426	521	0	8327	5106	3134	2147	683	3607	483	4798	4824	2501	529	874	385	174	601	433	178	441	972	5306	5120	10889	1195	820	487
	'Days had at least 1 drink of alcohol'	186	47	57	114	138	459	44	186	130	131	53	555	266	355	100	1142	668	60	59	13	38	41	96	0	0	0	579	273	268	0	157	157	62	11	14	6	12	6	41	39	78	177	1248	1339	2611	222	131	106
	'Drank alcohol*'	644	155	174	260	358	1701	130	658	444	380	252	1766	870	729	342	2895	3139	453	451	89	321	119	333	3643	0	0	1443	305	1100	0	1636	1643	462	65	153	30	37	96	105	46	75	188	3333	3404	6846	644	311	222
	'Had 5+ alcoholic drinks*'	1169	320	352	462	643	2755	233	1053	737	620	647	2673	1407	1221	561	4053	5119	1017	1020	234	622	209	555	6230	2489	0	2035	540	2160	139	3025	3040	1177	211	326	88	77	226	198	91	176	451	4585	4697	9476	1040	557	381
	'No milk+'	1939	662	687	669	968	3960	496	1496	1072	891	1684	3345	1802	1527	819	4260	6864	2466	2478	801	1543	633	809	8301	5170	3253	0	657	3803	602	4914	4951	2655	658	1062	507	280	762	549	257	420	1037	5051	4901	10895	1336	864	571
	'Does not wear seatbelt'	2115	662	720	786	1064	4565	520	1691	1251	1081	1889	4070	2202	1742	965	5271	8116	2860	2866	883	1741	607	975	9831	6044	3740	2686	0	4453	669	5796	5836	3073	699	1194	566	305	861	566	246	423	1060	6178	6181	12775	1698	1055	709
	'Ridden with drunk driver *'	1153	298	346	421	578	2697	250	1010	714	578	836	2589	1382	1141	556	3684	5006	1335	1342	363	845	326	543	6205	3129	1565	1910	468	0	248	3219	3253	1444	252	447	169	121	353	276	125	211	535	4416	4420	9056	1004	581	410
	'Drank alcohol at school*'	1994	591	602	684	952	4381	455	1573	1178	1001	1710	3901	2099	1816	875	5312	8073	2728	2732	773	1659	536	872	9547	5735	3432	2694	847	4221	0	5536	5571	2853	506	1014	415	180	691	455	176	395	1073	6164	6165	12594	1626	1025	663
	'Smoked marijuana'	769	235	222	368	469	1885	167	678	451	442	420	1986	1000	1017	384	2969	3276	558	555	81	241	225	378	4487	2126	936	1569	500	1689	114	0	0	0	0	60	19	24	39	165	79	244	308	3611	3612	7545	825	464	362
	'Age when first tried marijuana'	772	228	212	366	442	1886	166	677	457	405	373	1988	993	861	384	2974	3164	554	554	81	242	228	373	4480	2125	934	1569	360	1690	114	0	0	0	0	60	19	19	39	131	51	131	169	3614	3613	7541	800	410	327
	'Used marijuana*'	1267	355	373	505	686	2997	268	1074	782	710	797	2929	1520	1361	592	4124	5668	1310	1305	264	752	360	599	7101	3697	1899	2156	594	2770	246	2820	2802	0	0	364	83	67	237	268	108	329	472	4910	4925	10194	1215	736	476
	'Used marijuana at school*'	1935	547	568	699	931	4314	449	1532	1167	992	1623	3919	2086	1693	886	5293	7934	2650	2652	658	1600	565	878	9579	5792	3462	2711	708	4188	445	5394	5419	2589	0	941	364	165	629	448	160	335	890	6172	6138	12640	1620	988	647
	'Has ever used cocaine '	1890	580	603	670	894	4118	421	1509	1103	874	1503	3671	1913	1567	765	5128	7454	2296	2305	642	1337	519	755	9122	5410	3118	2599	704	3902	484	5000	5028	2465	453	0	0	40	268	352	92	318	611	5867	5833	12227	1504	882	599
	'Has used cocaine*'	2067	642	677	730	1019	4480	471	1664	1216	1047	1794	4002	2145	1903	883	5411	8227	2702	2704	789	1645	579	884	9779	5937	3562	2732	918	4323	569	5646	5665	2858	557	693	0	137	570	497	186	488	1023	6213	6203	12852	1685	1046	707
	'Has ever used heroin'	2203	690	734	759	1074	4720	499	1750	1267	1098	1950	4158	2239	1967	940	5570	8553	2969	2975	900	1795	608	940	10119	6261	3850	2807	938	4596	634	5976	6006	3164	679	1051	448	0	687	540	156	504	1151	6375	6365	13176	1758	1106	742
	'Has ever used methamphetamines'	2002	647	663	717	993	4338	453	1594	1164	1000	1719	3836	2029	1806	825	5327	7978	2551	2556	715	1470	553	825	9517	5740	3410	2704	906	4228	551	5401	5426	2738	538	673	284	91	0	461	157	476	894	6079	6059	12637	1606	988	685
	'Has ever used steroids'	2143	672	703	727	1003	4567	501	1685	1234	1035	1796	4021	2146	1798	907	5479	8278	2853	2863	866	1727	535	909	9869	6071	3693	2771	811	4440	602	5784	5827	3052	657	1058	461	187	706	0	98	398	1051	6259	6305	12923	1679	1011	671
	'Has ever used injected drugs'	2233	700	732	774	1062	4769	517	1764	1285	1082	1924	4178	2240	1876	956	5599	8563	3012	3024	931	1831	590	958	10183	6316	3901	2825	846	4636	651	6033	6081	3222	708	1136	496	159	759	431	0	421	1114	6389	6440	13235	1765	1078	710
	'Smoked cigars*'	2135	654	690	753	1032	4667	508	1739	1273	1061	1776	4143	2216	1763	969	5517	8309	2898	2908	885	1770	264	965	9958	6146	3765	2805	760	4542	637	5908	5950	3163	700	1165	515	232	796	482	175	0	1085	6296	6398	12978	1737	1038	683
	'Has ever used ecstasy'	1913	593	613	665	909	4139	426	1494	1091	918	1552	3698	1962	1553	799	5244	7518	2424	2432	676	1408	527	804	9195	5503	3237	2611	649	4017	500	5120	5147	2534	478	698	281	98	426	377	97	363	0	5874	5899	12251	1537	886	591
	'Does not go to PE class+'	1172	421	442	440	618	2508	336	1020	636	541	935	1967	1064	819	526	2570	3933	1393	1405	524	870	378	528	4784	2998	1909	1161	364	2270	402	2829	2856	1562	437	608	309	200	456	332	166	251	562	0	2425	6439	862	524	343
	'Has not participated in sports^'	1346	497	476	449	669	2838	386	1128	727	542	1120	2073	1103	837	493	2752	4446	1543	1557	491	892	464	491	5581	3527	2274	1231	346	2600	417	3263	3288	1761	446	643	335	192	468	361	171	289	580	2815	0	7343	934	575	394
	'Watches TV'	163	65	59	87	123	320	55	133	118	140	196	341	224	274	117	430	590	193	196	59	172	103	106	590	367	235	294	177	316	46	374	376	198	52	107	52	47	90	89	64	85	190	522	499	0	177	137	138
	'Has fasted to lose weight *'	2023	688	671	631	917	4151	489	1575	1064	838	1724	3247	1689	1391	695	4982	7343	2520	2531	788	1528	596	696	8851	5397	3320	2398	710	3960	581	5217	5252	2787	642	1028	491	268	700	478	228	422	986	5680	5684	11772	0	666	350
	'Has taken pill to lose weight *'	2122	718	727	720	998	4409	520	1693	1178	985	1776	3736	1980	1646	846	5289	7760	2677	2687	844	1643	587	848	9336	5696	3479	2600	779	4220	642	5497	5534	2954	701	1087	503	261	732	493	221	431	1029	5985	6024	12405	1347	0	475
	'Has vomited to lose weight*'	2212	749	764	738	1040	4585	550	1741	1214	992	1910	3874	2043	1699	863	5440	8094	2848	2855	907	1751	642	863	9683	5978	3691	2672	820	4413	654	5764	5799	3069	715	1158	545	288	812	536	238	476	1123	6145	6195	12745	1414	854	0
	'No fruit juice+'	1978	681	700	714	1020	4177	525	1594	1138	986	1769	3543	1903	1615	866	4506	7198	2570	2584	844	1570	590	875	8657	5437	3408	2096	735	3976	649	5193	5237	2829	695	1105	551	306	776	574	275	475	1143	5246	5146	11234	1464	929	626
	'No fruit+'	1993	671	699	728	1040	4132	515	1572	1127	995	1803	3614	1968	1744	885	4441	7293	2606	2615	828	1587	622	895	8727	5534	3506	2082	774	4060	649	5177	5211	2805	699	1133	560	321	805	622	303	526	1216	5305	5191	11348	1516	1009	684
	'No green salad+'	1441	506	532	567	801	3067	406	1133	831	816	1415	2729	1515	1400	687	2986	5464	2051	2052	641	1282	505	698	6582	4262	2742	1513	641	3040	511	3833	3860	2096	542	904	452	278	664	534	275	461	1032	3944	3752	8430	1245	888	575
	'No potatoes+'	1688	607	599	594	857	3382	460	1294	917	809	1527	2848	1606	1399	750	3463	5931	2228	2235	727	1396	566	757	7093	4519	2936	1611	662	3319	532	4256	4281	2348	598	947	489	293	720	538	277	461	1017	4272	4126	9167	1219	826	537
	'No carrots'	1042	392	383	417	580	2085	306	791	574	555	964	1841	1032	981	489	1865	3562	1302	1307	467	841	374	500	4372	2768	1831	873	435	1987	345	2512	2531	1376	397	607	328	221	492	389	238	342	767	2577	2395	5753	805	564	413
	'No vegetables+'	1876	623	655	671	933	3963	488	1467	1067	900	1648	3485	1909	1511	866	4185	6862	2492	2505	807	1564	603	860	8386	5280	3316	2001	572	3820	591	4923	4967	2622	631	1051	502	287	785	532	247	393	1017	5140	5006	10935	1420	923	609
	'Has driven while drinking*'	1679	435	529	633	892	3884	364	1444	1060	941	1364	3635	1995	1759	846	4824	7155	2138	2142	611	1313	419	847	8522	4758	2605	2484	746	3357	419	4769	4796	2324	471	794	318	187	578	445	209	379	943	5600	5717	11606	1506	897	629
	2001	'Carried a weapon '	'Carried a gun*'	'Carried weapon at school'	'Felt unsafe at school*'	'Been threatened at school^'	'Been in fight^'	'Injured in a fight*'	'Been in fight at school^'	'Physically injured by boyfriend/girlfriend*'	'Forced to have sex '	'Offered drugs at school ^'	'Has felt sad/hopeless *'	'Has considered suicide ^'	'Made a plan to commit suicide ^'	'Injured from attempted suicide'	'Does not wear sunscreen'	'Has ever smoked'	'Has smoked*'	'Smoked cigarettes at school*'	'Has ever smoked cigarettes daily'	'Used snuff*'	'Has used snuff at school*'	'Times attempted suicide *'	'Days had at least 1 drink of alcohol'	'Drank alcohol*'	'Had 5+ alcoholic drinks*'	'No milk+'	'Does not wear seatbelt'	'Ridden with drunk driver *'	'Drank alcohol at school*'	'Smoked marijuana'	'Age when first tried marijuana'	'Used marijuana*'	'Used marijuana at school*'	'Has ever used cocaine '	'Has used cocaine*'	'Has ever used heroin'	'Has ever used methamphetamines'	'Has ever used steroids'	'Has ever used injected drugs'	'Smoked cigars*'	'Has ever used ecstasy'	'Does not go to PE class+'	'Has not participated in sports^'	'Watches TV'	'Has fasted to lose weight *'	'Has taken pill to lose weight *'	'Has vomited to lose weight*'
	'Carried a weapon '	0	0	0	696	603	2900	245	960	847	697	1133	3055	1768	1305	711	3450	6527	2340	2357	672	1447	402	710	7399	4358	2625	2060	378	3083	375	4303	4321	2142	373	795	274	121	714	291	87	218	722	5009	5018	9990	1355	897	506
	'Carried a gun*'	1445	0	526	864	869	3756	373	1326	1094	855	1572	3583	2122	1598	899	4054	7705	2896	2919	910	1860	651	898	8644	5257	3258	2233	507	3746	525	5177	5198	2718	553	1044	392	212	938	412	149	370	986	5586	5700	11396	1555	1033	588
	'Carried weapon at school'	1392	455	0	840	845	3803	380	1327	1105	841	1574	3558	2082	1564	863	4009	7706	2880	2902	865	1819	666	862	8716	5326	3317	2271	519	3825	515	5230	5256	2731	540	1035	389	207	922	407	136	368	928	5630	5651	11470	1545	1046	593
	'Felt unsafe at school*'	1939	638	693	0	840	3895	400	1390	1114	842	1715	3424	2066	1563	855	4050	7749	2985	3002	973	1917	790	853	8743	5387	3415	2222	580	3851	603	5318	5337	2830	653	1123	462	258	1015	459	189	469	1019	5658	5610	11385	1450	1012	555
	'Been threatened at school^'	1747	537	594	725	0	3677	343	1258	1038	803	1615	3402	1972	1484	825	3988	7645	2876	2899	873	1814	712	823	8613	5289	3314	2243	536	3791	548	5187	5208	2748	588	1053	415	222	940	405	150	409	947	5619	5627	11301	1492	1019	572
	'Been in fight^'	790	219	264	458	359	0	0	0	543	467	787	2231	1243	928	437	2691	4981	1653	1660	412	1018	332	435	5788	3274	1885	1677	291	2298	255	3107	3112	1457	222	512	152	67	430	185	44	176	419	4207	4214	8136	1017	659	358
	'Injured in a fight*'	1905	599	686	847	912	3840	0	1343	1133	888	1714	3633	2153	1618	896	4148	7944	3028	3047	972	1948	770	892	8943	5517	3473	2310	588	3986	602	5400	5424	2878	643	1129	453	247	1002	461	179	463	1031	5793	5806	11723	1593	1091	622
	'Been in fight at school^'	1523	454	508	707	696	2747	230	0	953	778	1397	3253	1903	1425	765	3705	7090	2649	2658	786	1692	614	764	8081	4896	3042	2123	470	3504	466	4742	4758	2449	464	952	360	183	856	366	123	346	847	5409	5424	10687	1429	964	544
	'Physically injured by boyfriend/girlfriend*'	1784	570	641	810	847	3624	374	1312	0	654	1598	3259	1904	1446	802	3892	7418	2774	2798	878	1732	724	800	8394	5087	3186	2113	535	3700	564	4972	4993	2628	620	1008	415	226	903	418	159	420	928	5364	5448	11101	1414	948	507
	'Forced to have sex '	1879	602	657	807	876	3716	395	1373	902	0	1635	3185	1845	1396	778	3982	7404	2786	2808	866	1763	763	777	8372	5151	3257	2043	540	3731	547	4984	5010	2667	612	1006	409	224	900	430	163	456	947	5281	5296	10964	1381	938	494
	'Offered drugs at school ^'	1438	423	494	782	797	3230	341	1132	974	755	0	3140	1844	1402	793	3642	6564	1890	1898	532	1289	439	791	7630	4340	2514	2043	452	3183	400	4173	4201	1934	379	734	263	158	678	321	105	254	697	5101	5233	10482	1404	895	506
	'Has felt sad/hopeless *'	1405	482	482	486	584	2732	274	999	643	439	1178	0	765	592	253	3065	5565	1972	1988	603	1238	615	254	6315	3811	2378	1593	459	2733	381	3743	3759	1974	460	681	284	171	602	293	119	376	645	4237	4097	8711	764	597	304
	'Has considered suicide ^'	1658	562	574	706	733	3287	349	1210	857	586	1438	2345	0	422	120	3616	6638	2375	2391	736	1475	692	120	7505	4582	2866	1939	520	3372	484	4470	4492	2372	554	852	356	201	748	353	143	416	786	4923	4865	10150	1093	769	379
	'Made a plan to commit suicide ^'	1727	564	598	750	783	3494	360	1267	928	670	1527	2687	961	0	305	3810	7063	2579	2597	781	1613	712	304	7941	4859	3063	2024	541	3540	518	4760	4780	2540	570	944	387	215	814	369	150	423	869	5136	5139	10638	1204	859	439
	'Injured from attempted suicide'	1626	507	572	606	726	3251	304	1149	888	628	1443	2700	1175	901	0	3441	6694	2520	2531	814	1605	669	0	7633	4694	2944	1842	468	3338	471	4519	4529	2407	513	891	333	177	794	347	118	390	838	5000	4841	10000	1147	809	397
	'Does not wear sunscreen'	1044	329	370	509	551	2075	245	739	619	501	950	1991	1252	972	570	0	4234	1678	1691	507	1101	462	571	4961	3095	2010	1025	223	2156	342	2789	2811	1496	321	643	273	181	615	299	126	262	691	3183	2981	6516	889	636	364
	'Has ever smoked'	429	138	125	240	247	924	97	300	242	162	60	978	504	396	183	1294	0	0	0	0	0	46	181	2047	890	378	788	140	798	83	479	489	208	44	58	28	13	58	49	17	27	78	2027	2062	4325	428	212	122
	'Has smoked*'	1168	356	377	585	606	2540	242	905	715	504	384	2415	1323	1010	520	2959	4686	0	0	0	301	281	520	5948	3023	1532	1706	315	2272	277	2837	2856	1129	230	374	115	78	310	205	52	174	352	4284	4238	8799	964	608	321
	'Smoked cigarettes at school*'	1167	355	378	584	605	2539	240	905	716	504	386	2412	1325	1010	522	2957	4690	0	0	0	301	281	521	5946	3021	1531	1706	314	2270	277	2839	2858	1130	231	374	115	78	310	205	52	174	351	4282	4235	8798	962	609	321
	'Has ever smoked cigarettes daily'	1715	520	559	822	838	3622	377	1280	1040	772	1290	3379	1948	1449	832	3901	7242	2186	2182	0	1276	610	832	8350	4956	2987	2198	474	3579	461	4770	4799	2328	381	843	306	159	719	368	115	335	781	5484	5432	11185	1435	971	522
	'Used snuff*'	1451	479	506	733	743	3031	333	1116	838	616	1030	2765	1560	1167	665	3499	5904	1399	1414	226	0	478	663	6977	3993	2328	1808	397	2997	427	3670	3696	1784	383	581	235	120	471	307	102	288	577	4600	4527	9672	1173	783	425
	'Has used snuff at school*'	1699	526	597	874	913	3707	412	1337	1116	902	1444	3485	2073	1565	908	4049	7411	2674	2694	847	1739	0	908	8429	5074	3098	2183	530	3707	532	5049	5072	2660	598	1040	410	215	908	385	124	0	977	5380	5556	11057	1541	1028	580
	'Times attempted suicide *'	1635	512	577	613	735	3263	306	1157	894	633	1447	2716	1179	904	0	3450	6721	2527	2539	815	1614	674	0	7660	4713	2957	1854	473	3354	471	4537	4546	2416	515	893	334	180	797	352	122	394	842	5007	4858	10036	1155	814	398
	'Days had at least 1 drink of alcohol'	163	44	45	123	111	413	45	140	119	70	29	429	215	160	69	774	517	67	70	21	37	18	68	0	0	0	496	90	225	0	149	153	50	13	7	3	2	15	17	2	13	9	1136	1246	2364	190	85	57
	'Drank alcohol*'	614	156	186	357	369	1511	131	512	409	312	265	1605	886	671	343	2093	3068	535	542	138	386	114	342	3344	0	0	1213	217	882	0	1557	1568	420	68	152	20	20	148	88	18	69	111	3097	3165	6266	607	331	181
	'Had 5+ alcoholic drinks*'	1075	285	351	597	599	2416	239	882	686	524	609	2464	1390	1060	566	2984	4910	1179	1193	340	745	232	566	5634	2204	0	1722	324	1843	139	2813	2833	1067	195	319	70	52	304	174	44	131	273	4243	4338	8638	964	581	322
	'No milk+'	1883	636	712	823	952	3638	468	1376	1032	777	1593	3100	1889	1462	861	3368	6842	2666	2692	914	1725	786	864	7764	4831	3120	0	514	3503	580	4747	4778	2601	651	1077	457	305	999	493	219	475	972	4789	4709	10163	1328	938	531
	'Does not wear seatbelt'	1939	613	704	933	1011	4023	477	1482	1178	904	1731	3731	2219	1688	972	4056	7936	3002	3027	952	1889	761	973	8943	5531	3471	2251	0	3974	623	5410	5439	2886	658	1134	452	276	1029	490	203	445	1037	5757	5735	11728	1605	1115	632
	'Ridden with drunk driver *'	1106	301	370	512	566	2431	240	875	683	517	829	2339	1397	1036	591	2826	5009	1519	1531	443	1000	373	589	5684	2788	1411	1605	300	0	232	3093	3111	1381	265	450	148	98	437	228	84	211	432	4194	4158	8309	984	619	340
	'Drank alcohol at school*'	1819	539	589	861	903	3865	399	1362	1120	838	1570	3551	2092	1579	866	4080	7744	2891	2910	878	1860	695	866	8718	5241	3209	2239	537	3771	0	5191	5216	2676	478	1025	371	186	903	403	120	388	925	5726	5710	11526	1520	1014	553
	'Smoked marijuana'	758	221	239	427	418	1635	148	544	440	303	294	1781	957	736	374	2133	3064	597	608	116	262	234	374	4004	1892	861	1317	228	1510	118	0	0	0	0	71	19	12	61	115	17	130	72	3299	3271	6785	761	446	241
	'Age when first tried marijuana'	759	222	241	429	422	1636	148	545	443	306	293	1777	958	739	374	2135	3063	598	609	117	262	234	374	4000	1889	858	1319	230	1513	118	0	0	0	0	71	19	12	61	114	16	130	71	3300	3269	6782	763	448	242
	'Used marijuana*'	1197	341	383	605	637	2618	245	896	733	556	668	2673	1522	1154	620	3109	5422	1416	1429	312	870	420	620	6401	3305	1726	1822	363	2456	235	2630	2629	0	0	379	64	51	330	215	53	236	313	4589	4491	9257	1115	708	382
	'Used marijuana at school*'	1785	525	584	844	893	3796	390	1317	1130	840	1499	3574	2110	1579	878	4029	7665	2803	2819	749	1756	700	878	8696	5257	3216	2256	526	3765	433	5031	5052	2407	0	928	299	166	831	393	121	392	863	5715	5683	11511	1527	1046	582
	'Has ever used cocaine '	1728	515	575	817	861	3580	376	1297	1010	747	1352	3306	1915	1452	763	3853	7191	2439	2461	699	1453	643	762	8214	4863	2848	2181	492	3449	481	4619	4645	2282	432	0	0	54	405	316	48	364	559	5407	5372	11082	1389	915	501
	'Has used cocaine*'	1900	584	652	884	948	3862	419	1408	1128	869	1590	3512	2092	1569	869	4136	7707	2834	2854	864	1812	737	867	8719	5323	3270	2215	544	3824	530	5189	5212	2637	522	722	0	135	739	389	107	419	855	5582	5555	11400	1500	1015	553
	'Has ever used heroin'	1981	623	703	928	999	4096	452	1502	1186	901	1742	3754	2216	1679	932	4263	8106	3055	3081	957	1928	775	930	9130	5632	3525	2350	584	4061	605	5512	5540	2912	630	1021	366	0	882	421	75	449	952	5887	5919	12002	1602	1081	593
	'Has ever used methamphetamines'	1771	548	586	849	883	3646	384	1344	1028	765	1440	3363	1937	1457	793	3965	7354	2514	2537	701	1481	654	792	8361	4986	2965	2223	512	3585	492	4749	4780	2370	469	550	158	53	0	310	50	367	613	5481	5458	11242	1401	928	504
	'Has ever used steroids'	1944	611	677	910	958	4011	440	1462	1151	888	1680	3665	2146	1612	900	4190	7952	2993	3017	952	1897	725	898	8967	5508	3437	2329	576	3992	593	5418	5448	2865	644	1067	400	194	922	0	93	414	952	5794	5850	11789	1548	1033	572
	'Has ever used injected drugs'	2046	650	725	963	1032	4181	469	1536	1212	934	1781	3816	2262	1718	963	4296	8227	3134	3160	1011	1996	774	962	9257	5742	3617	2378	606	4169	633	5626	5660	3007	676	1108	425	165	982	412	0	444	1024	5929	5954	12084	1641	1113	618
	'Smoked cigars*'	1849	583	641	907	963	3883	441	1409	1161	945	1605	3596	2148	1624	939	4156	7729	2889	2909	908	1885	350	938	8761	5347	3335	2227	566	3890	562	5283	5308	2811	634	1104	441	238	974	428	146	0	1037	5530	5669	11382	1592	1070	605
	'Has ever used ecstasy'	1451	431	460	681	712	2964	298	1057	820	620	1177	2732	1588	1187	655	3817	6110	2134	2153	576	1343	581	654	6959	4102	2464	1768	405	2944	370	3843	3864	1872	349	530	185	52	441	258	46	329	0	4570	4503	9371	1209	798	435
	'Does not go to PE class+'	1109	391	419	546	627	2206	278	940	577	467	916	1840	1080	851	531	1991	3904	1469	1495	514	857	457	533	4437	2798	1799	976	341	2136	408	2689	2722	1505	445	601	291	189	550	300	147	278	549	0	2259	5949	807	529	338
	'Has not participated in sports^'	1242	463	457	544	663	2490	319	1017	692	490	1095	1907	1134	891	509	2173	4412	1647	1661	521	970	611	511	5075	3194	2101	1021	322	2350	404	2992	3018	1596	426	617	283	204	565	359	148	375	599	2578	0	6695	900	644	367
	'Watches TV'	151	45	75	71	87	266	43	101	110	85	124	287	187	157	95	310	528	248	252	105	197	60	96	593	375	271	224	66	269	44	374	377	220	66	114	55	45	110	54	32	37	110	465	473	0	148	85	68
	'Has fasted to lose weight *'	1869	632	670	739	894	3650	430	1366	992	727	1616	2952	1728	1307	721	3778	7143	2626	2647	859	1682	751	721	8051	4887	3062	1994	547	3566	561	4867	4889	2596	617	987	391	239	864	409	181	454	929	5203	5249	10718	0	638	274
	'Has taken pill to lose weight *'	1938	643	716	848	971	3851	474	1439	1075	804	1660	3351	1957	1500	824	3987	7468	2794	2816	933	1797	764	823	8431	5129	3220	2165	603	3763	588	5116	5147	2729	670	1053	424	260	935	432	191	454	970	5473	5532	11200	1180	0	381
	'Has vomited to lose weight*'	2031	673	746	886	1015	4022	485	1504	1121	848	1745	3537	2054	1570	866	4157	7849	2976	2997	980	1914	802	867	8850	5458	3446	2255	613	3958	631	5382	5413	2885	704	1116	450	258	1002	465	189	480	1050	5700	5735	11644	1312	876	0
	'No fruit juice+'	1835	632	679	859	962	3724	475	1406	1106	843	1650	3288	1937	1479	862	3537	7038	2719	2744	892	1732	755	866	7963	5029	3219	1831	515	3660	623	4906	4943	2660	657	1087	457	295	980	489	209	455	1023	4906	4820	10335	1419	1005	572
	'No fruit+'	1838	631	693	874	942	3674	466	1383	1085	844	1624	3283	1938	1492	863	3496	6996	2727	2754	909	1745	754	865	7950	5017	3219	1795	512	3638	612	4845	4885	2653	647	1091	477	288	997	501	211	446	1014	4923	4836	10426	1438	1022	571
	'No green salad+'	1360	467	524	662	741	2700	352	1016	768	646	1251	2423	1464	1119	650	2450	5299	2138	2162	699	1379	615	653	5993	3872	2583	1293	376	2770	465	3607	3632	1953	474	843	362	239	788	416	177	367	825	3716	3463	7683	1138	831	473
	'No potatoes+'	1596	568	605	711	800	3060	384	1140	931	695	1397	2639	1576	1216	721	2883	5782	2354	2374	805	1558	702	722	6547	4174	2720	1386	441	3016	509	4013	4046	2224	555	929	411	263	868	429	198	425	893	4038	3849	8456	1136	836	438
	'No carrots'	976	364	375	469	534	1895	262	710	545	429	874	1614	1033	801	472	1562	3469	1381	1392	470	908	440	474	4019	2537	1688	720	251	1800	319	2375	2399	1304	349	582	288	188	562	293	143	280	570	2396	2275	5251	744	555	347
	'No vegetables+'	1786	615	675	801	906	3475	431	1270	994	804	1545	3081	1848	1401	804	3358	6704	2625	2650	878	1741	741	807	7656	4784	3051	1713	449	3446	558	4591	4629	2476	588	1008	430	287	947	468	207	445	983	4785	4649	9931	1331	976	540
	'Has driven while drinking*'	1541	420	518	782	795	3361	348	1226	954	737	1198	3276	1957	1461	815	3634	6786	2265	2283	673	1402	495	814	7702	4280	2360	2057	438	2907	395	4359	4389	2108	424	739	256	158	689	335	109	275	653	5130	5243	10539	1391	862	517
[truncated: 7 more columns]

## Sheet: Table S2D
	2011	'Carried a weapon '	'Carried a gun*'	'Carried weapon at school'	'Felt unsafe at school*'	'Been threatened at school^'	'Been in fight^'	'Injured in a fight*'	'Been in fight at school^'	'Physically injured by boyfriend/girlfriend*'	'Forced to have sex '	'Offered drugs at school ^'	'Has felt sad/hopeless *'	'Has considered suicide ^'	'Made a plan to commit suicide ^'	'Injured from attempted suicide'	'Does not wear sunscreen'	'Has ever smoked'	'Has smoked*'	'Smoked cigarettes at school*'	'Has ever smoked cigarettes daily'	'Used snuff*'	'Has used snuff at school*'	'Times attempted suicide *'	'Days had at least 1 drink of alcohol'	'Drank alcohol*'	'Had 5+ alcoholic drinks*'	'No milk+'	'Does not wear seatbelt'	'Ridden with drunk driver *'	'Drank alcohol at school*'	'Smoked marijuana'	'Age when first tried marijuana'	'Used marijuana*'	'Used marijuana at school*'	'Has ever used cocaine '	'Has used cocaine*'	'Has ever used heroin'	'Has ever used methamphetamines'	'Has ever used steroids'	'Has ever used injected drugs'	'Smoked cigars*'	'Has ever used ecstasy'	'Does not go to PE class+'	'Has not participated in sports^'	'Watches TV'	'Has fasted to lose weight *'	'Has taken pill to lose weight *'	'Has vomited to lose weight*'
	'Carried a weapon '	0	1606	1669	2121	1941	826	2032	1717	1962	2092	1597	1528	1829	1857	1729	817	675	1426	1323	1906	1757	1873	1794	289	814	1386	1693	2218	1402	1977	898	902	1336	1896	1938	2016	2004	2097	2116	2073	1861	1790	1247	1317	271	1969	2197	2191
	'Carried a gun*'	0	0	464	595	512	174	566	432	545	598	410	469	550	556	474	246	180	349	324	492	491	498	497	61	162	331	516	629	335	496	215	217	328	480	498	536	556	568	574	568	510	479	408	449	70	591	632	643
	'Carried weapon at school'	0	445	0	585	498	195	552	432	563	574	395	408	484	492	461	256	138	334	307	467	477	501	477	53	169	323	520	645	350	483	197	196	307	466	492	534	549	559	565	573	490	463	390	403	88	553	632	633
	'Felt unsafe at school*'	606	749	779	0	631	388	728	648	735	740	690	431	664	686	538	333	277	589	504	693	698	793	552	156	352	601	606	884	541	779	427	430	574	751	764	788	727	829	814	788	723	719	528	505	122	684	823	824
	'Been threatened at school^'	552	795	814	773	0	329	828	680	795	844	732	512	720	756	663	401	287	643	588	813	771	868	681	129	345	618	735	1005	582	853	409	410	589	819	832	879	845	912	910	880	841	781	598	628	150	791	933	939
	'Been in fight^'	3301	4168	4321	4461	4256	0	4240	3178	4126	4320	3663	3061	3885	4039	3547	1708	1612	3270	3062	4177	3828	4267	3691	710	1908	3117	3284	4665	3053	4283	1901	1912	2937	4105	4228	4370	4325	4489	4491	4409	4161	3946	2591	2846	504	4054	4503	4548
	'Injured in a fight*'	264	413	412	421	379	0	0	226	418	453	358	299	402	414	335	222	150	311	288	411	406	447	346	53	149	287	416	539	298	414	174	175	275	396	417	452	444	460	460	459	434	404	338	358	72	429	498	500
	'Been in fight at school^'	1098	1433	1483	1539	1432	0	1410	0	1460	1539	1276	1087	1375	1427	1212	582	566	1115	1039	1419	1374	1490	1260	263	658	1096	1209	1673	1066	1435	649	653	991	1357	1477	1523	1505	1564	1558	1550	1455	1378	1056	1097	172	1462	1605	1634
	'Physically injured by boyfriend/girlfriend*'	1042	1256	1330	1325	1240	670	1305	1179	0	1115	1096	798	1062	1121	988	495	418	978	880	1224	1117	1311	1030	213	521	919	916	1425	876	1278	569	575	898	1234	1274	1287	1246	1351	1335	1293	1231	1155	732	803	211	1163	1339	1347
	'Forced to have sex '	885	1036	1052	1020	978	560	1027	934	805	0	891	509	732	801	704	470	280	717	659	953	849	1044	740	143	429	739	757	1126	710	984	407	412	686	962	968	1019	985	1063	1048	1022	984	884	580	599	215	850	1026	1032
	'Offered drugs at school ^'	1086	1506	1525	1642	1553	740	1602	1379	1508	1577	0	1107	1407	1474	1334	703	139	449	418	1307	1173	1326	1353	53	258	684	1342	1732	906	1459	239	240	592	1385	1356	1557	1566	1599	1633	1644	1429	1285	953	1045	184	1475	1653	1688
	'Has felt sad/hopeless *'	3517	4001	4052	3948	3888	2501	3946	3701	3739	3729	3481	0	2738	3078	3005	1733	1576	3171	2947	3893	3434	4052	3145	732	1962	3095	2849	4196	2928	3984	2109	2112	3039	3883	3945	4027	3954	4110	4080	3919	3862	3613	2048	2123	572	3308	4034	4026
	'Has considered suicide ^'	1746	2078	2073	2077	1990	1244	2072	1910	1894	1867	1802	629	0	929	1132	906	801	1592	1485	1998	1783	2109	1185	329	958	1588	1561	2240	1522	2034	1019	1020	1524	1999	2015	2087	2043	2128	2131	2073	2017	1854	1127	1151	337	1637	2101	2058
	'Made a plan to commit suicide ^'	1370	1694	1684	1695	1623	1008	1692	1558	1548	1537	1487	574	528	0	904	754	659	1304	1211	1634	1469	1731	948	290	808	1301	1286	1848	1270	1674	847	851	1244	1643	1649	1702	1667	1759	1743	1703	1658	1518	958	960	298	1361	1728	1677
	'Injured from attempted suicide'	702	861	863	854	813	437	859	762	776	753	749	241	158	270	0	385	291	603	547	806	756	896	0	122	335	590	690	989	604	844	385	387	585	863	815	886	830	885	917	903	874	740	547	532	146	652	898	868
	'Does not wear sunscreen'	4400	5089	5104	5237	5178	3403	5335	4745	4956	5120	4608	3910	4629	4813	4386	0	2534	4203	4067	5213	4758	4991	4484	1352	2900	4115	4304	5456	4032	5127	2874	2882	3965	5101	5083	5349	5291	5247	5401	5338	5146	4936	2791	2929	661	4843	5285	5332
	'Has ever smoked'	4517	5420	5540	5607	5475	3234	5580	5007	5203	5318	4522	3794	4813	5034	4617	2354	0	3354	3349	5371	4816	5295	4712	477	2044	3618	4213	5895	3846	5372	1685	1692	3416	5280	5186	5568	5693	5661	5715	5842	5583	4984	2889	3141	662	5023	5573	5642
	'Has smoked*'	1610	2073	2109	2239	2158	1068	2214	1925	2040	2072	1187	1411	1838	1958	1772	922	0	0	0	1754	1358	1904	1831	89	383	988	1737	2326	1271	2047	343	343	882	1940	1866	2097	2148	2152	2217	2203	1978	1741	1108	1193	273	1939	2224	2262
	'Smoked cigarettes at school*'	1540	2010	2044	2144	2068	1015	2110	1832	1957	1979	1161	1350	1758	1867	1693	905	0	0	0	1718	1323	1839	1759	88	371	947	1661	2233	1219	1960	328	329	848	1853	1777	2008	2151	2084	2119	2147	1978	1692	1071	1150	254	1865	2127	2166
	'Has ever smoked cigarettes daily'	316	464	459	547	507	174	530	411	492	501	241	335	441	473	408	222	0	0	0	0	203	421	426	14	59	178	426	584	248	431	40	40	132	341	387	470	528	493	524	528	444	353	305	315	82	488	575	562
	'Used snuff*'	768	1051	1060	1121	1064	513	1116	976	1017	1016	645	690	897	960	885	448	0	190	180	773	0	919	903	40	229	480	927	1187	641	1017	115	117	438	967	853	1052	1047	1039	1119	1135	977	800	590	546	158	971	1130	1135
	'Has used snuff at school*'	435	711	725	834	771	355	822	675	774	801	440	645	749	764	690	380	105	311	296	655	564	0	706	48	166	338	749	877	467	727	216	217	408	708	659	750	763	771	772	787	361	651	542	641	91	769	825	852
	'Times attempted suicide *'	764	937	932	915	876	481	925	822	837	798	757	271	193	313	0	392	294	662	612	879	762	962	0	140	377	649	697	1059	660	907	417	420	635	865	879	900	903	952	918	912	882	813	577	567	158	711	957	928
	'Days had at least 1 drink of alcohol'	7863	9090	9302	9307	9179	5984	9297	8504	8806	8995	8004	6603	8105	8445	7741	4025	3764	7288	6966	8874	8395	9091	8074	0	3936	6795	6892	9760	6846	9076	4401	4402	6711	8780	9011	9120	9136	9514	9295	9436	8782	8734	4833	5455	1046	8488	9288	9357
	'Drank alcohol*'	3992	4672	4793	4963	4843	2869	4814	4449	4591	4746	3799	3346	4231	4458	4110	2042	1379	3274	3052	4559	4035	4595	4242	0	0	2254	3611	5070	2944	4593	1650	1652	2835	4549	4599	4814	4776	4910	4961	4814	4532	4181	2534	2910	563	4436	4930	4977
	'Had 5+ alcoholic drinks*'	2216	2700	2771	2928	2822	1504	2803	2559	2665	2791	2021	1964	2486	2598	2367	1194	581	1603	1507	2578	2231	2579	2431	0	0	0	2175	2993	1469	2548	640	640	1327	2574	2542	2778	2816	2845	2911	2846	2616	2306	1547	1766	350	2583	2879	2917
	'No milk+'	1944	2123	2099	2131	2139	1532	2198	2024	1998	2044	1931	1549	1884	1951	1770	911	1066	1810	1600	1996	1972	2096	1813	637	1260	1748	0	2238	1679	2126	1264	1269	1680	2138	2126	2222	1999	2134	2223	2174	1978	2040	1001	1079	349	1929	2147	2157
	'Does not wear seatbelt'	194	270	292	316	293	134	317	246	285	309	248	238	294	305	208	95	112	209	187	261	254	291	221	81	124	209	220	0	179	283	138	141	185	260	273	282	274	297	306	300	271	266	194	188	75	282	329	328
	'Ridden with drunk driver *'	2671	3143	3269	3340	3254	1836	3341	2970	3103	3244	2637	2333	2941	3079	2675	1330	1078	2290	2111	3058	2881	3141	2779	369	984	1936	2454	3555	0	3175	1377	1381	2091	3061	3111	3237	3204	3367	3369	3378	3055	2927	1839	2020	397	3009	3373	3380
	'Drank alcohol at school*'	450	613	608	704	648	260	661	508	626	643	453	450	556	598	505	250	133	374	352	546	532	616	533	0	0	175	524	741	349	0	131	132	249	452	565	601	647	658	652	654	590	525	458	442	90	610	728	716
	'Smoked marijuana'	4601	5360	5520	5685	5547	3176	5499	5035	5255	5390	4333	3897	4864	5090	4600	2203	1179	3712	3456	5214	4555	5338	4781	355	1869	3488	4051	5824	3778	5388	0	0	2616	5042	5207	5472	5426	5612	5631	5496	5191	4747	2926	3210	648	5143	5662	5731
	'Age when first tried marijuana'	4644	5407	5581	5739	5603	3196	5553	5082	5311	5441	4378	3942	4913	5148	4638	2221	1190	3747	3482	5259	4604	5387	4818	358	1879	3525	4097	5886	3810	5439	0	0	2615	5077	5255	5527	5479	5669	5689	5558	5238	4795	2966	3241	657	5191	5720	5796
	'Used marijuana*'	2405	2928	2999	3157	3045	1565	3067	2727	2897	2987	2141	2146	2684	2815	2505	1221	554	1712	1584	2767	2422	2897	2597	146	632	1541	2310	3255	1891	2864	0	0	0	2525	2755	2987	2999	3063	3121	3063	2865	2486	1713	1824	364	2840	3167	3194
	'Used marijuana at school*'	463	644	655	766	703	261	731	553	685	718	457	527	642	691	593	288	119	347	319	535	580	676	606	27	97	302	618	810	389	537	0	0	0	0	580	676	694	700	742	739	683	528	481	502	109	713	800	798
	'Has ever used cocaine '	572	763	792	879	812	347	813	721	795	794	533	560	700	746	664	345	71	340	324	700	544	723	686	25	155	331	687	916	427	734	58	58	270	665	0	572	719	672	804	764	759	404	513	526	125	782	871	895
	'Has used cocaine*'	178	264	273	339	293	107	311	240	300	314	170	243	285	296	236	156	30	91	87	240	219	248	244	12	31	89	310	362	135	229	22	22	55	208	0	0	237	210	279	271	275	128	261	265	52	319	336	355
	'Has ever used heroin'	126	207	217	257	211	78	238	180	236	228	150	180	218	219	176	134	35	83	82	200	160	177	179	15	46	117	250	300	143	191	26	26	73	160	58	136	0	115	173	136	203	82	229	228	42	240	274	272
	'Has ever used methamphetamines'	225	334	337	408	357	129	368	293	358	365	248	253	309	335	272	205	37	137	127	297	251	307	280	19	61	157	355	449	218	311	19	19	108	277	137	257	242	0	318	307	324	137	300	289	72	361	402	413
	'Has ever used steroids'	230	324	330	374	334	136	349	268	333	354	255	245	318	324	272	178	56	169	161	306	290	290	273	21	71	176	337	431	200	295	63	62	142	276	240	303	284	296	0	299	314	227	305	323	61	334	366	377
	'Has ever used injected drugs'	107	171	176	209	175	72	200	152	186	199	129	152	185	187	140	109	31	85	72	150	150	153	141	24	49	105	214	256	130	157	38	38	77	138	84	137	77	114	142	0	157	93	195	201	36	203	233	226
	'Smoked cigars*'	204	383	375	465	425	164	452	350	440	454	234	368	428	437	394	218	57	142	141	341	306	0	399	22	78	153	443	498	251	380	106	106	217	380	335	406	426	412	424	436	0	344	328	380	49	440	464	484
	'Has ever used ecstasy'	653	896	923	1011	943	413	973	816	900	901	625	628	801	845	762	439	95	410	394	808	665	863	793	29	153	391	805	1094	524	852	43	43	289	756	581	831	878	816	922	940	890	0	588	615	152	889	995	1018
	'Does not go to PE class+'	6201	6739	6866	6986	6929	5095	6775	6647	6627	6728	6067	5082	6187	6422	5801	2918	3266	5834	5419	6715	5969	6811	6112	1859	4113	5677	4725	6997	5347	6964	4175	4188	5616	6654	6852	6817	6687	6991	6941	6604	6440	6306	0	3430	958	6430	7006	7066
	'Has not participated in sports^'	5543	6050	6172	6204	6203	4610	6058	5950	5933	5995	5479	4406	5457	5663	5069	2345	2879	5177	4813	5987	5270	6180	5352	1826	3744	5155	4082	6278	4814	6201	3727	3736	4980	5951	6117	6092	5971	6275	6240	5963	5806	5652	2662	0	860	5711	6296	6306
	'Watches TV'	10851	11848	12208	12323	12237	8653	12023	11455	11815	12057	10880	9300	11120	11471	10307	5395	6239	10523	9836	11928	10945	12018	10702	3460	7293	10066	8892	12547	9543	12229	7493	7515	9877	11873	12155	12103	11850	12451	12384	11919	11523	11316	6630	7306	0	11518	12502	12582
	'Has fasted to lose weight *'	1440	1675	1666	1619	1597	1008	1620	1529	1521	1495	1426	765	1147	1278	1170	709	603	1214	1150	1590	1410	1651	1229	303	761	1206	1168	1738	1152	1613	865	869	1215	1595	1604	1673	1642	1695	1676	1639	1604	1487	883	927	284	0	1505	1472
	'Has taken pill to lose weight *'	580	665	680	661	646	391	660	603	602	592	555	392	528	551	493	299	184	448	416	633	558	638	517	90	244	433	489	722	447	652	299	299	464	634	615	637	646	671	649	649	626	566	378	424	119	409	0	519
	'Has vomited to lose weight*'	485	582	573	556	540	331	558	515	506	491	479	277	379	396	373	260	162	389	357	511	469	551	400	83	223	375	416	620	360	543	272	274	389	531	530	557	539	572	548	542	528	489	341	344	120	268	408	0
	'No fruit juice+'	2306	2500	2546	2591	2569	1918	2594	2435	2447	2514	2307	1957	2293	2356	2134	960	1349	2232	2067	2471	2306	2538	2223	851	1672	2243	1618	2658	2141	2572	1662	1666	2158	2483	2558	2502	2452	2597	2579	2533	2389	2431	1187	1192	409	2341	2615	2610
	'No fruit+'	1490	1647	1679	1696	1667	1210	1699	1553	1596	1635	1492	1289	1514	1544	1359	518	838	1441	1308	1575	1493	1662	1416	576	1080	1447	950	1763	1370	1674	1059	1064	1385	1620	1690	1666	1572	1715	1687	1670	1523	1616	815	733	294	1560	1725	1715
	'No green salad+'	4855	5317	5455	5518	5479	3900	5528	5154	5276	5407	4899	4165	4926	5073	4563	1995	2826	4755	4429	5296	5021	5450	4757	1685	3441	4675	3708	5726	4463	5488	3386	3398	4466	5326	5466	5442	5309	5608	5565	5499	5159	5255	2758	2848	709	5155	5651	5644
	'No potatoes+'	4093	4373	4478	4495	4481	3325	4507	4283	4289	4382	4064	3368	3990	4118	3683	1757	2401	3949	3657	4349	4085	4497	3855	1409	2838	3858	2951	4660	3637	4498	2856	2866	3738	4333	4494	4413	4296	4554	4505	4427	4184	4305	2238	2264	652	4176	4550	4567
	'No carrots'	6507	7042	7239	7292	7245	5168	7323	6831	6940	7091	6418	5435	6479	6692	5995	2838	3705	6238	5762	6975	6566	7157	6272	2120	4405	6086	4887	7563	5788	7256	4408	4424	5892	7001	7253	7149	6965	7386	7308	7211	6717	6916	3637	3912	880	6758	7379	7419
	'No vegetables+'	2226	2463	2540	2564	2565	1779	2574	2380	2416	2509	2296	1968	2303	2354	2071	853	1302	2175	2018	2445	2327	2538	2152	821	1541	2128	1565	2656	2030	2546	1585	1595	2059	2464	2543	2528	2448	2601	2602	2579	2421	2433	1324	1239	391	2379	2611	2627
	'Has driven while drinking*'	704	900	944	1035	971	461	1004	876	933	988	642	710	904	941	829	431	146	461	416	844	761	862	860	0	0	219	838	1082	321	849	182	182	396	840	825	922	956	982	1016	1001	871	769	578	706	113	938	1038	1058
	2009	'Carried a weapon '	'Carried a gun*'	'Carried weapon at school'	'Felt unsafe at school*'	'Been threatened at school^'	'Been in fight^'	'Injured in a fight*'	'Been in fight at school^'	'Physically injured by boyfriend/girlfriend*'	'Forced to have sex '	'Offered drugs at school ^'	'Has felt sad/hopeless *'	'Has considered suicide ^'	'Made a plan to commit suicide ^'	'Injured from attempted suicide'	'Does not wear sunscreen'	'Has ever smoked'	'Has smoked*'	'Smoked cigarettes at school*'	'Has ever smoked cigarettes daily'	'Used snuff*'	'Has used snuff at school*'	'Times attempted suicide *'	'Days had at least 1 drink of alcohol'	'Drank alcohol*'	'Had 5+ alcoholic drinks*'	'No milk+'	'Does not wear seatbelt'	'Ridden with drunk driver *'	'Drank alcohol at school*'	'Smoked marijuana'	'Age when first tried marijuana'	'Used marijuana*'	'Used marijuana at school*'	'Has ever used cocaine '	'Has used cocaine*'	'Has ever used heroin'	'Has ever used methamphetamines'	'Has ever used steroids'	'Has ever used injected drugs'	'Smoked cigars*'	'Has ever used ecstasy'	'Does not go to PE class+'	'Has not participated in sports^'	'Watches TV'	'Has fasted to lose weight *'	'Has taken pill to lose weight *'	'Has vomited to lose weight*'
	'Carried a weapon '	0	1710	1769	2389	2113	943	2247	1863	2114	2256	1748	1760	2109	2176	2055	1044	775	1556	1539	2177	1969	2019	2072	273	800	1436	2206	2460	1409	2202	1026	1030	1565	2201	2153	2289	2373	2332	2402	2443	2183	2129	1443	1489	264	2260	2420	2464
	'Carried a gun*'	0	0	554	774	638	227	726	541	680	705	528	609	715	732	621	364	230	465	462	669	640	603	625	73	211	413	743	797	394	656	305	310	443	659	655	713	760	726	749	771	672	660	540	587	90	772	813	814
	'Carried weapon at school'	0	539	0	753	627	255	706	544	668	713	524	557	655	680	626	353	184	430	428	646	595	621	632	50	180	398	737	802	391	651	272	274	445	655	659	722	753	722	765	781	668	648	485	522	98	758	814	818
	'Felt unsafe at school*'	553	694	706	0	589	344	693	598	672	685	625	415	629	682	546	382	289	552	544	723	701	755	554	142	305	548	717	837	468	722	410	414	563	727	730	739	781	782	801	811	779	729	520	488	104	672	791	798
	'Been threatened at school^'	621	896	931	951	0	340	958	749	908	956	830	642	885	929	820	542	360	709	701	979	912	989	824	128	390	680	1023	1153	636	983	476	481	712	1001	969	1012	1063	1054	1099	1105	1045	949	711	743	143	992	1113	1112
	'Been in fight^'	3425	4331	4553	4737	4371	0	4483	3334	4293	4434	3809	3316	4139	4318	3994	2008	1781	3382	3347	4522	4058	4432	4024	644	1833	3147	4230	4944	3008	4541	2140	2146	3292	4555	4437	4642	4773	4758	4877	4929	4648	4375	2952	2966	427	4414	4791	4833
	'Injured in a fight*'	246	412	420	455	370	0	0	232	456	450	373	331	442	466	389	266	121	273	273	442	427	444	396	52	129	272	500	547	236	450	165	167	302	449	421	487	505	483	503	511	479	421	387	383	62	484	532	529
	'Been in fight at school^'	1054	1455	1498	1621	1424	0	1489	0	1511	1553	1303	1146	1432	1507	1344	696	589	1139	1128	1523	1428	1527	1352	251	648	1079	1522	1735	998	1512	698	702	1096	1520	1517	1622	1662	1626	1688	1721	1590	1498	1127	1070	152	1576	1705	1717
	'Physically injured by boyfriend/girlfriend*'	1149	1410	1484	1517	1407	770	1508	1321	0	1187	1258	903	1251	1332	1259	652	560	1101	1080	1474	1270	1483	1272	206	582	1036	1324	1615	930	1496	664	666	1075	1501	1410	1483	1522	1537	1587	1586	1540	1393	888	940	197	1409	1558	1561
	'Forced to have sex '	859	1003	1043	1057	971	580	1046	928	774	0	863	556	769	838	769	555	306	688	672	987	843	1042	772	120	384	685	915	1144	652	1012	423	425	717	1022	941	1011	1036	1027	1096	1079	1072	927	649	635	171	921	1067	1051
	'Offered drugs at school ^'	1204	1703	1715	1887	1743	838	1859	1540	1701	1743	0	1351	1667	1736	1619	901	192	520	518	1556	1356	1451	1629	49	251	729	1750	1977	942	1700	332	333	729	1647	1554	1787	1883	1774	1865	1909	1658	1564	1142	1244	175	1750	1891	1926
	'Has felt sad/hopeless *'	3507	3982	4079	3990	3862	2525	4040	3700	3624	3609	3536	0	2861	3211	3246	2016	1736	3114	3073	4003	3589	4081	3262	696	1872	3012	3516	4272	2786	4042	2285	2288	3189	4085	3908	4049	4115	4133	4246	4253	4163	3857	2202	2155	484	3509	4057	4057
	'Has considered suicide ^'	1719	1981	2029	2034	1940	1203	2036	1827	1803	1755	1741	690	0	968	1167	1038	828	1500	1469	1989	1746	2037	1175	294	907	1499	1834	2175	1422	2010	1109	1113	1585	2060	1919	1999	2040	2070	2146	2137	2076	1892	1142	1103	261	1713	2059	2029
	'Made a plan to commit suicide ^'	1309	1562	1572	1613	1507	914	1610	1432	1412	1389	1370	575	499	0	898	837	641	1171	1150	1557	1382	1610	904	237	703	1192	1470	1728	1103	1572	874	877	1239	1616	1513	1588	1617	1624	1682	1684	1643	1484	925	868	217	1331	1620	1592
	'Injured from attempted suicide'	677	822	814	839	771	417	832	715	735	669	710	248	132	290	0	448	295	572	565	801	725	845	0	101	311	580	798	941	566	794	405	407	621	831	746	820	836	839	883	881	866	743	526	496	108	661	856	828
	'Does not wear sunscreen'	5413	6350	6371	6518	6324	4158	6556	5838	6022	6057	5790	4913	5841	6055	5575	0	3095	5150	5137	6373	5922	6255	5617	1554	3336	4927	5423	6622	4565	6381	3732	3745	5095	6417	6299	6642	6711	6578	6673	6747	6493	6352	3662	3625	689	6065	6525	6610
	'Has ever smoked'	5558	6626	6767	6978	6683	4090	6810	6165	6352	6358	5435	4849	6080	6351	6015	3138	0	4142	4134	6559	5647	6406	6058	486	2384	4330	6008	7210	4400	6729	2474	2481	4648	6699	6413	6823	6996	6924	7103	7225	6783	6361	3869	3900	689	6306	6853	6950
	'Has smoked*'	1917	2475	2486	2685	2505	1347	2599	2273	2377	2393	1450	1743	2217	2341	2270	1225	0	0	0	2082	1525	2199	2284	69	384	1071	2377	2740	1371	2457	489	491	1156	2410	2200	2491	2629	2535	2679	2712	2411	2224	1477	1456	276	2350	2588	2656
	'Smoked cigarettes at school*'	1901	2482	2474	2676	2489	1332	2586	2258	2368	2387	1450	1738	2210	2331	2258	1237	0	0	0	2072	1530	2182	2273	68	382	1061	2378	2753	1362	2441	482	484	1143	2385	2182	2498	2639	2524	2668	2723	2416	2210	1481	1469	276	2352	2585	2647
	'Has ever smoked cigarettes daily'	379	586	565	682	597	255	657	500	581	587	316	439	553	581	550	309	0	0	0	0	202	499	554	12	63	198	643	696	292	557	62	62	173	467	466	588	636	589	651	666	552	486	447	372	71	620	683	692
	'Used snuff*'	959	1314	1282	1444	1310	657	1409	1186	1234	1230	845	922	1174	1242	1197	636	0	198	198	960	0	1118	1204	30	265	563	1296	1443	709	1322	167	168	577	1267	1078	1323	1387	1286	1388	1425	1250	1119	764	698	166	1252	1386	1432
	'Has used snuff at school*'	547	877	899	1076	967	448	1023	845	950	1000	566	843	946	990	921	528	134	401	398	845	714	0	925	28	170	389	1042	1082	574	938	335	337	591	938	861	968	1001	966	992	1028	472	892	676	788	113	1008	1067	1088
	'Times attempted suicide *'	681	823	816	840	770	417	832	714	740	672	708	250	134	291	0	449	294	571	564	803	724	847	0	97	310	582	804	944	571	797	406	408	624	835	748	818	833	838	883	881	868	741	525	499	108	664	857	830
	'Days had at least 1 drink of alcohol'	9225	10438	10820	11025	10646	7153	10760	9992	10154	10191	9246	7980	9675	10100	9712	5375	4584	8455	8378	10630	9574	10465	9768	0	4430	7760	9479	11294	7509	10756	5867	5867	8452	10815	10573	10759	10976	11098	11259	11314	10804	10385	6052	6400	1005	10193	10894	11019
	'Drank alcohol*'	4530	5393	5549	5780	5508	3337	5618	5117	5231	5296	4383	4032	5009	5253	5040	2744	1731	3672	3648	5395	4769	5260	5073	0	0	2475	5003	5931	3150	5403	2210	2210	3625	5497	5301	5575	5753	5726	5858	5921	5552	5218	3220	3456	507	5249	5652	5735
	'Had 5+ alcoholic drinks*'	2580	3210	3291	3507	3278	1816	3373	3009	3134	3175	2391	2422	3024	3186	3034	1657	752	1828	1819	3131	2696	3024	3056	0	0	0	3097	3595	1603	3127	980	979	1833	3214	3032	3311	3464	3380	3515	3566	3256	3005	2042	2198	314	3134	3403	3466
	'No milk+'	2505	2692	2803	2814	2754	2013	2752	2612	2568	2513	2504	2055	2512	2616	2364	1153	1466	2358	2323	2758	2527	2804	2382	746	1542	2251	0	2834	2042	2773	1757	1761	2310	2807	2773	2755	2798	2868	2912	2890	2817	2713	1381	1366	391	2569	2785	2788
	'Does not wear seatbelt'	248	334	351	414	368	187	391	326	357	373	322	307	381	393	307	133	133	251	246	358	320	360	312	96	147	250	353	0	215	369	196	199	272	374	350	379	387	383	401	408	392	360	257	225	73	380	422	423
	'Ridden with drunk driver *'	3445	4099	4239	4383	4192	2486	4267	3826	3966	4015	3455	3098	3899	4051	3731	2054	1544	2952	2908	4132	3692	4119	3756	437	1208	2451	3830	4525	0	4167	2020	2026	2961	4210	4028	4251	4405	4384	4481	4533	4283	4031	2568	2681	397	4040	4354	4441
	'Drank alcohol at school*'	400	558	570	685	596	237	644	488	613	607	425	447	569	603	524	297	146	326	323	544	542	585	528	0	0	160	653	718	285	0	154	154	286	480	532	591	626	624	672	673	613	521	447	449	73	640	715	704
	'Smoked marijuana'	4392	5283	5426	5645	5360	3040	5489	4867	5023	5113	4163	3954	4902	5127	4858	2441	1054	3351	3312	5171	4425	5189	4885	261	1571	3151	4849	5790	3404	5333	0	0	2723	5218	5019	5427	5593	5497	5708	5758	5423	4965	3158	3239	528	5156	5547	5633
	'Age when first tried marijuana'	4416	5312	5460	5685	5397	3055	5523	4889	5053	5136	4181	3974	4932	5160	4877	2462	1059	3361	3321	5199	4448	5217	4902	257	1567	3165	4890	5835	3425	5356	0	0	2717	5244	5050	5457	5626	5531	5745	5791	5451	4997	3182	3263	539	5185	5581	5655
	'Used marijuana*'	2203	2765	2847	3025	2825	1435	2942	2522	2678	2751	1899	2096	2627	2747	2572	1291	504	1377	1360	2595	2207	2709	2590	108	481	1297	2647	3117	1571	2747	0	0	0	2515	2557	2823	2984	2883	3047	3079	2879	2500	1770	1747	291	2745	2984	3022
	'Used marijuana at school*'	341	534	536	656	584	195	635	454	592	620	358	464	593	617	524	298	78	243	236	433	476	561	528	25	65	221	653	707	282	457	0	0	0	0	470	556	614	576	645	647	595	453	471	440	67	621	699	686
	'Has ever used cocaine '	618	849	883	997	886	383	923	785	841	864	577	620	786	842	765	480	65	334	329	763	592	812	772	18	148	347	930	1028	427	836	69	69	352	781	0	635	805	681	913	895	896	533	607	548	114	882	955	964
	'Has used cocaine*'	183	282	300	364	303	115	353	263	305	312	174	246	300	316	269	211	23	75	76	244	209	261	273	6	17	88	372	387	130	269	23	23	70	228	0	0	249	205	306	292	300	154	280	249	38	344	379	365
	'Has ever used heroin'	129	214	221	295	228	90	263	196	233	221	151	203	239	252	187	189	17	76	76	188	175	180	188	8	31	94	317	305	131	187	14	14	78	178	39	125	0	89	198	157	213	79	233	238	38	274	298	277
	'Has ever used methamphetamines'	298	432	454	547	461	184	491	397	461	448	294	338	436	460	403	291	49	185	184	401	323	414	404	12	83	198	556	577	249	427	34	34	171	400	171	339	345	0	444	430	458	226	371	364	66	488	539	540
	'Has ever used steroids'	215	318	340	410	348	137	370	292	352	353	244	289	351	358	292	242	67	180	180	310	290	283	295	15	67	169	431	436	185	315	85	86	184	315	242	299	313	284	0	334	318	255	322	326	46	389	415	411
	'Has ever used injected drugs'	100	172	182	251	185	57	208	166	201	185	118	160	203	207	150	159	25	73	73	159	157	157	154	8	31	88	270	269	106	164	24	25	74	147	58	117	102	102	162	0	179	89	205	210	43	237	254	250
	'Smoked cigars*'	268	485	480	635	555	231	591	452	552	583	299	491	541	571	510	317	49	195	194	438	379	0	514	8	82	195	619	641	311	515	154	154	324	513	494	554	575	547	561	586	0	499	407	480	70	600	641	646
	'Has ever used ecstasy'	561	805	814	944	813	347	878	708	790	790	528	605	756	791	729	483	74	317	314	716	600	761	736	9	107	305	897	985	419	769	40	40	272	711	471	724	782	676	846	846	825	0	578	592	115	840	922	920
	'Does not go to PE class+'	5760	6447	6538	6633	6484	4871	6718	6222	6180	6069	5912	4891	5906	6133	5829	3188	3435	5430	5321	6472	5960	6437	5861	1680	3680	5239	5484	6660	4912	6585	4193	4202	5496	6636	6459	6668	6696	6689	6797	6742	6529	6466	0	3262	795	6206	6598	6668
	'Has not participated in sports^'	5624	6421	6381	6405	6308	4692	6483	5954	6010	5955	5884	4634	5648	5850	5539	3012	3329	5212	5195	6248	5776	6303	5577	1825	3695	5186	5272	6541	4839	6350	4078	4087	5265	6363	6203	6502	6613	6495	6604	6653	6468	6284	3120	0	784	5937	6373	6450
	'Watches TV'	11900	13071	13585	13700	13378	9598	13402	12549	12822	12868	11962	10436	12331	12747	12018	6880	7371	11363	11216	13344	12293	13219	12095	3593	7600	10762	11891	13958	10110	13486	8793	8808	11336	13560	13387	13394	13624	13862	14018	14045	13510	13140	7818	7972	0	12828	13650	13775
	'Has fasted to lose weight *'	1314	1527	1571	1529	1487	954	1558	1422	1418	1375	1337	808	1160	1252	1168	767	582	1084	1073	1512	1338	1544	1175	266	616	1056	1338	1631	1027	1533	817	820	1162	1539	1467	1543	1578	1570	1632	1636	1588	1460	929	886	197	0	1368	1347
	'Has taken pill to lose weight *'	578	690	713	726	691	420	704	642	653	632	580	431	582	620	559	372	209	447	440	684	584	679	564	76	204	423	638	763	418	695	314	316	492	711	634	699	705	700	735	740	717	643	436	437	110	444	0	563
	'Has vomited to lose weight*'	465	531	562	584	536	318	549	503	501	468	459	294	405	440	400	318	168	354	348	525	471	547	402	67	172	345	495	609	356	531	247	251	376	540	480	523	530	544	576	582	567	484	355	369	99	277	412	0
	'No fruit juice+'	2606	2825	2919	2963	2872	2220	2920	2753	2755	2745	2638	2226	2626	2709	2530	1299	1560	2448	2398	2841	2617	2885	2545	916	1811	2432	2242	2929	2249	2935	2001	2007	2516	2946	2878	2878	2913	2987	3032	2993	2906	2879	1465	1381	404	2733	2919	2931
	'No fruit+'	1487	1634	1688	1746	1669	1206	1707	1558	1606	1588	1531	1285	1509	1575	1426	603	893	1417	1393	1671	1514	1684	1435	506	1018	1416	1220	1706	1336	1702	1081	1088	1410	1714	1689	1689	1701	1744	1769	1759	1708	1662	843	718	274	1619	1728	1722
	'No green salad+'	5128	5655	5861	5947	5795	4074	5812	5403	5524	5511	5251	4501	5327	5503	5122	2431	3176	5009	4951	5834	5360	5774	5150	1686	3522	4870	4781	5974	4468	5875	3816	3827	4913	5897	5800	5815	5877	6007	6100	6084	5917	5683	3165	2997	624	5641	5967	6005
	'No potatoes+'	4587	4894	5107	5129	5025	3694	5017	4739	4756	4776	4555	3811	4584	4716	4455	2186	2798	4366	4298	5017	4579	5058	4480	1470	3038	4218	4041	5162	3879	5068	3340	3355	4295	5105	5016	4998	5059	5195	5264	5246	5108	4917	2686	2582	611	4786	5115	5115
	'No carrots'	7220	7875	8164	8227	8067	5799	8089	7540	7651	7621	7272	6183	7401	7642	7168	3572	4312	6866	6772	8045	7376	8014	7207	2159	4637	6571	6656	8337	6070	8136	5189	5204	6767	8195	8083	8106	8215	8359	8457	8465	8185	7941	4414	4381	822	7732	8227	8288
	'No vegetables+'	2432	2663	2771	2811	2740	1910	2777	2568	2612	2588	2513	2149	2559	2628	2354	1034	1461	2335	2299	2765	2552	2735	2364	787	1582	2266	2124	2819	2078	2772	1750	1759	2277	2783	2733	2768	2798	2861	2879	2889	2798	2727	1540	1364	362	2605	2837	2847
	'Has driven while drinking*'	897	1179	1218	1387	1233	638	1323	1152	1194	1247	850	1008	1235	1289	1174	665	244	581	580	1129	990	1124	1177	0	0	258	1293	1408	356	1150	320	320	646	1189	1098	1250	1331	1276	1355	1379	1235	1124	818	955	127	1266	1355	1392
	2007	'Carried a weapon '	'Carried a gun*'	'Carried weapon at school'	'Felt unsafe at school*'	'Been threatened at school^'	'Been in fight^'	'Injured in a fight*'	'Been in fight at school^'	'Physically injured by boyfriend/girlfriend*'	'Forced to have sex '	'Offered drugs at school ^'	'Has felt sad/hopeless *'	'Has considered suicide ^'	'Made a plan to commit suicide ^'	'Injured from attempted suicide'	'Does not wear sunscreen'	'Has ever smoked'	'Has smoked*'	'Smoked cigarettes at school*'	'Has ever smoked cigarettes daily'	'Used snuff*'	'Has used snuff at school*'	'Times attempted suicide *'	'Days had at least 1 drink of alcohol'	'Drank alcohol*'	'Had 5+ alcoholic drinks*'	'No milk+'	'Does not wear seatbelt'	'Ridden with drunk driver *'	'Drank alcohol at school*'	'Smoked marijuana'	'Age when first tried marijuana'	'Used marijuana*'	'Used marijuana at school*'	'Has ever used cocaine '	'Has used cocaine*'	'Has ever used heroin'	'Has ever used methamphetamines'	'Has ever used steroids'	'Has ever used injected drugs'	'Smoked cigars*'	'Has ever used ecstasy'	'Does not go to PE class+'	'Has not participated in sports^'	'Watches TV'	'Has fasted to lose weight *'	'Has taken pill to lose weight *'	'Has vomited to lose weight*'
	'Carried a weapon '	0	1643	1688	2187	1984	769	2144	1724	1991	2104	1658	1576	1937	1988	1880	876	665	1442	1432	2038	1886	1932	1900	242	731	1364	1956	2278	1260	2088	918	925	1488	2093	2052	2114	2292	2208	2238	2310	2001	2073	1264	1352	213	1991	2188	2277
	'Carried a gun*'	0	0	468	628	540	170	603	456	563	606	439	510	601	603	536	258	175	377	376	578	542	545	539	59	176	352	580	652	304	569	238	241	380	573	561	603	646	629	628	659	572	556	407	442	75	623	661	683
	'Carried weapon at school'	0	476	0	651	570	208	643	480	591	610	474	440	577	593	549	249	174	403	398	584	567	581	552	58	182	372	613	705	344	583	238	242	400	584	607	635	692	647	685	698	600	608	440	427	85	614	694	718
	'Felt unsafe at school*'	603	762	764	0	659	355	752	643	738	749	690	405	669	706	579	395	293	590	581	792	739	770	587	136	330	563	715	866	488	787	445	447	627	799	804	815	861	837	836	856	777	815	526	455	92	675	792	823
	'Been threatened at school^'	558	825	839	821	0	286	870	662	802	851	772	559	793	818	745	434	323	673	664	897	870	920	761	135	363	639	832	1023	549	889	447	449	686	915	880	929	990	945	958	994	930	902	611	643	96	835	950	980
	'Been in fight^'	3131	4163	4280	4378	4157	0	4286	3181	4062	4304	3653	3061	3892	4050	3806	1896	1551	3161	3135	4308	3907	4215	3851	553	1654	2952	3890	4636	2725	4380	2072	2078	3241	4402	4239	4382	4700	4521	4596	4693	4252	4349	2611	2693	358	3933	4328	4539
	'Injured in a fight*'	265	408	428	444	373	0	0	236	418	444	363	277	409	417	365	204	126	282	280	440	415	457	368	52	116	255	448	524	253	434	180	181	307	458	429	465	495	471	481	492	469	439	357	334	46	438	482	509
	'Been in fight at school^'	972	1394	1412	1481	1344	0	1376	0	1394	1465	1215	1042	1341	1368	1248	630	493	1060	1055	1449	1344	1434	1263	197	573	1047	1346	1602	934	1478	703	702	1086	1482	1476	1522	1625	1565	1596	1608	1439	1510	999	1013	124	1356	1517	1587
	'Physically injured by boyfriend/girlfriend*'	967	1218	1250	1263	1173	585	1283	1086	0	1064	1032	731	1046	1086	1020	504	394	867	860	1202	1069	1238	1033	152	455	852	1063	1361	724	1270	519	522	898	1275	1194	1260	1356	1286	1336	1375	1250	1222	702	770	136	1118	1267	1310
	'Forced to have sex '	752	944	934	949	891	503	963	829	725	0	796	464	719	763	712	465	256	649	642	941	790	955	715	110	370	652	835	1052	613	954	412	418	716	979	919	975	1017	974	1012	1039	967	920	516	540	128	795	949	961
	'Offered drugs at school ^'	1001	1444	1483	1621	1513	677	1592	1321	1425	1523	0	1136	1392	1441	1363	758	122	453	452	1329	1131	1327	1372	37	178	567	1442	1682	721	1463	276	276	691	1443	1358	1517	1644	1535	1598	1680	1468	1426	854	992	128	1488	1604	1660
	'Has felt sad/hopeless *'	3114	3692	3687	3582	3567	2191	3703	3359	3358	3419	3264	0	2651	2946	2931	1685	1395	2790	2765	3657	3283	3673	2968	567	1632	2674	3050	3913	2471	3725	1994	2000	2949	3776	3600	3691	3936	3793	3859	3925	3634	3697	1921	1855	357	2989	3537	3672
	'Has considered suicide ^'	1473	1804	1798	1778	1744	988	1812	1618	1629	1628	1540	592	0	855	981	874	621	1258	1244	1756	1545	1788	991	230	702	1233	1534	1936	1178	1824	898	899	1390	1848	1734	1799	1931	1843	1884	1931	1789	1785	958	954	205	1399	1707	1762
	'Made a plan to commit suicide ^'	1099	1388	1374	1382	1327	735	1385	1211	1232	1240	1150	476	444	0	788	673	444	930	918	1335	1163	1369	795	169	559	987	1195	1497	928	1402	701	704	1077	1419	1323	1387	1496	1420	1458	1482	1363	1367	746	763	161	1079	1339	1374
	'Injured from attempted suicide'	628	797	777	760	749	380	789	668	710	673	671	233	115	295	0	395	228	505	504	746	682	808	0	79	265	489	697	887	495	764	353	353	567	788	736	786	850	802	814	848	812	768	452	440	98	572	759	770
	'Does not wear sunscreen'	4553	5406	5464	5546	5433	3459	5621	5017	5175	5411	4950	4053	5009	5205	4754	0	2268	4339	4298	5454	5062	5443	4832	1279	2868	4219	4472	5696	3956	5541	3035	3041	4385	5534	5398	5614	5807	5677	5736	5846	5607	5524	2899	2937	460	5152	5636	5697
	'Has ever smoked'	5205	6292	6401	6497	6363	3773	6549	5822	6039	6220	5273	4476	5710	5936	5625	2809	0	4052	4048	6285	5521	6146	5667	511	2300	4150	5390	6727	4031	6411	2379	2385	4583	6418	6128	6469	6824	6557	6697	6831	6280	6328	3335	3527	546	5821	6334	6574
	'Has smoked*'	1662	2138	2211	2332	2223	1115	2311	2029	2055	2167	1320	1508	1910	2017	1915	1052	0	0	0	1837	1333	2027	1944	71	297	896	1969	2389	1086	2188	383	385	1056	2162	1924	2173	2392	2213	2339	2421	2179	2062	1120	1190	212	2021	2255	2328
	'Smoked cigarettes at school*'	1647	2140	2187	2310	2203	1098	2293	2002	2047	2150	1318	1492	1891	2001	1912	1050	0	0	0	1825	1333	2022	1926	71	289	878	1959	2374	1077	2159	378	379	1038	2137	1906	2180	2370	2192	2317	2398	2181	2047	1120	1196	211	2019	2239	2309
	'Has ever smoked cigarettes daily'	327	514	498	583	524	208	570	443	483	538	267	353	457	475	458	263	0	0	0	0	198	494	462	12	54	170	532	597	227	480	42	42	163	430	434	517	577	523	566	589	528	452	328	324	58	532	599	607
	'Used snuff*'	886	1181	1211	1284	1234	594	1275	1092	1101	1141	757	791	1028	1084	1038	572	0	199	199	941	0	1078	1047	44	223	527	1094	1300	651	1220	165	166	572	1185	983	1198	1305	1177	1266	1321	1174	1081	620	602	133	1143	1267	1304
	'Has used snuff at school*'	356	608	645	749	714	308	742	602	680	729	391	601	682	701	659	351	78	287	290	621	500	0	658	22	118	254	699	755	366	670	218	218	446	696	619	688	734	707	704	751	328	655	460	542	61	698	754	766
	'Times attempted suicide *'	642	801	799	785	775	389	807	685	731	693	671	246	127	309	0	403	228	515	502	747	685	809	0	79	270	505	713	912	508	784	358	358	576	807	757	788	873	826	838	871	812	786	466	444	102	575	774	788
	'Days had at least 1 drink of alcohol'	7565	8782	8984	9035	8861	5696	9203	8293	8520	8767	7930	6519	8048	8407	8091	4579	3444	6931	6922	8899	8183	8814	8137	0	3487	6236	7607	9412	6109	8979	4671	4668	7074	9047	8747	9233	9459	9188	9306	9502	9098	8959	4579	5226	723	8366	9002	9115
	'Drank alcohol*'	4153	5030	5150	5249	5124	2931	5250	4712	4855	5049	4130	3627	4543	4795	4596	2617	1511	3391	3375	5005	4476	4923	4637	0	0	2290	4443	5461	2771	5045	2051	2051	3496	5164	4894	5086	5503	5269	5388	5512	4982	5077	2753	3120	450	4607	5025	5279
	'Had 5+ alcoholic drinks*'	2411	3004	3072	3164	3089	1633	3165	2830	2925	3032	2264	2158	2726	2891	2746	1588	660	1685	1679	2921	2557	2872	2770	0	0	0	2747	3318	1394	2947	884	884	1799	3036	2793	3024	3309	3123	3222	3331	2989	2953	1655	1969	298	2777	3050	3188
	'No milk+'	2328	2577	2635	2620	2597	1876	2636	2439	2440	2536	2348	1854	2344	2417	2208	1002	1211	2120	2085	2606	2371	2557	2252	619	1436	2102	0	2686	1876	2653	1617	1622	2211	2674	2618	2580	2765	2703	2738	2744	2486	2644	1255	1219	312	2252	2494	2630
	'Does not wear seatbelt'	251	364	357	405	405	179	360	324	371	390	266	287	372	351	338	96	105	219	214	385	291	299	340	61	162	287	327	0	257	412	218	219	311	412	389	396	427	413	421	395	287	391	270	215	65	340	386	433
	'Ridden with drunk driver *'	2927	3582	3677	3721	3622	2032	3783	3342	3448	3642	2999	2630	3323	3497	3182	1889	1120	2423	2404	3587	3275	3578	3219	314	907	1964	3258	3948	0	3635	1551	1557	2511	3673	3465	3751	3942	3774	3873	3985	3747	3622	2049	2221	323	3446	3767	3861
	'Drank alcohol at school*'	342	508	492	574	523	227	565	457	530	531	391	371	492	510	459	273	92	281	278	469	476	530	462	0	0	147	533	624	225	0	131	130	267	443	474	524	585	534	579	598	533	491	357	381	46	503	570	596
	'Smoked marijuana'	3878	4787	4890	5013	4870	2654	5021	4415	4550	4760	3851	3424	4348	4559	4300	2187	783	2975	2962	4684	4074	4714	4346	212	1343	2768	4238	5226	2869	4852	0	0	2659	4778	4553	4904	5242	4971	5134	5271	4833	4744	2575	2790	426	4481	4910	5063
	'Age when first tried marijuana'	3900	4820	4926	5053	4907	2677	5060	4445	4581	4795	3878	3449	4378	4592	4320	2203	793	2996	2983	4718	4109	4750	4367	218	1351	2788	4263	5264	2885	4880	0	0	2659	4804	4588	4936	5276	5008	5173	5310	4868	4778	2603	2813	427	4507	4945	5102
	'Used marijuana*'	1780	2314	2376	2490	2404	1132	2482	2112	2235	2373	1637	1674	2133	2245	2077	1086	306	1083	1078	2156	1847	2313	2109	78	344	1027	2158	2602	1187	2317	0	0	0	2125	2116	2329	2582	2408	2509	2613	2402	2234	1303	1399	212	2226	2452	2529
	'Used marijuana at school*'	295	456	450	530	493	182	535	399	487	520	301	368	471	478	420	240	51	202	199	354	397	491	428	18	59	183	514	582	223	383	0	0	0	0	404	458	528	477	521	552	512	439	352	366	52	492	563	566
	'Has ever used cocaine '	585	784	815	878	800	341	842	726	748	809	545	509	702	731	697	408	57	301	299	719	546	758	706	12	103	274	786	917	355	764	82	82	341	749	0	544	792	637	820	841	821	567	458	465	105	744	840	850
	'Has used cocaine*'	201	308	317	367	326	117	350	289	320	340	186	205	286	309	275	170	19	81	82	272	229	302	277	6	16	62	354	399	114	295	34	34	74	277	0	0	290	238	319	331	335	196	223	223	44	308	368	363
	'Has ever used heroin'	111	178	185	218	188	61	193	156	192	188	114	131	178	184	161	130	18	64	66	156	147	155	160	2	20	71	239	240	96	159	33	33	80	153	54	104	0	92	138	137	179	85	175	167	38	190	226	221
	'Has ever used methamphetamines'	304	427	413	470	420	172	453	377	396	418	276	266	367	384	362	262	28	159	158	374	295	403	370	10	68	166	449	506	204	388	47	47	183	378	180	329	370	0	409	415	432	272	277	287	67	404	452	471
	'Has ever used steroids'	233	339	353	371	333	140	362	304	346	353	241	233	305	320	282	215	64	181	180	314	282	295	283	19	69	163	382	413	196	333	107	109	187	322	260	306	314	307	0	324	322	277	276	282	53	326	357	375
	'Has ever used injected drugs'	97	186	158	204	183	50	143	132	201	191	95	106	172	146	156	110	13	65	66	171	123	118	158	5	41	101	200	199	124	173	61	63	113	175	109	149	131	129	141	0	136	111	171	155	40	182	190	203
	'Smoked cigars*'	178	328	349	442	412	175	438	332	401	429	215	362	408	415	382	208	44	157	158	336	273	0	382	15	63	124	415	430	210	370	120	120	245	395	352	396	424	405	402	435	0	371	278	326	39	419	458	456
	'Has ever used ecstasy'	392	568	600	675	604	227	639	536	560	589	393	406	532	552	516	324	35	223	222	515	422	567	522	7	83	211	610	711	273	556	57	57	236	558	340	503	587	496	604	619	612	0	390	385	76	577	649	676
	'Does not go to PE class+'	5453	6134	6316	6306	6223	4458	6396	5952	5952	6069	5624	4591	5625	5827	5535	3004	2943	5079	5044	6308	5774	6174	5605	1440	3337	4802	5012	6489	4605	6334	3821	3831	5227	6360	6133	6344	6563	6396	6497	6580	6270	6276	0	3067	681	5855	6334	6456
	'Has not participated in sports^'	4989	5685	5711	5658	5667	4010	5832	5394	5438	5516	5265	4004	5068	5295	4943	2507	2629	4566	4551	5716	5216	5762	4971	1385	3162	4532	4514	5888	4013	5743	3488	3498	4739	5782	5547	5597	5961	5813	5916	5996	5633	5671	2531	0	552	5120	5577	5878
	'Watches TV'	10048	11376	11671	11646	11497	7856	11810	10778	11131	11429	10493	8743	10623	10976	10298	5636	5749	9675	9595	11621	10855	11337	10403	2691	6235	9082	9815	12070	8293	11707	7292	7309	9793	11763	11528	11520	12201	11953	12046	12219	11230	11708	6347	6700	0	10567	11379	11907
	'Has fasted to lose weight *'	1141	1393	1378	1340	1334	786	1379	1230	1283	1250	1191	646	997	1098	1027	668	454	938	938	1382	1217	1350	1031	211	537	903	1143	1448	913	1365	711	712	1053	1394	1297	1398	1444	1389	1414	1455	1391	1348	757	753	167	0	1218	1213
	'Has taken pill to lose weight *'	531	647	652	647	642	361	630	597	621	605	506	369	494	540	510	338	166	399	395	658	534	607	517	69	209	380	567	690	412	634	310	313	476	665	590	656	684	636	648	663	633	612	388	393	84	411	0	528
	'Has vomited to lose weight*'	406	491	500	485	480	280	489	441	441	423	397	226	325	369	344	265	119	312	305	479	406	455	351	50	160	296	418	534	321	469	220	223	354	485	417	454	499	478	484	500	463	455	303	310	79	213	331	0
	'No fruit juice+'	2152	2372	2445	2445	2405	1776	2471	2300	2349	2379	2238	1799	2172	2239	2113	1017	1162	2023	2006	2442	2249	2377	2145	614	1429	1972	1769	2486	1808	2481	1567	1575	2107	2473	2380	2416	2540	2479	2512	2542	2368	2453	1172	1162	287	2216	2403	2485
	'No fruit+'	1657	1840	1908	1935	1890	1346	1944	1775	1821	1865	1718	1387	1720	1771	1646	666	916	1570	1553	1913	1737	1864	1667	496	1139	1609	1325	1966	1386	1953	1181	1186	1631	1949	1908	1887	2011	1968	1991	2011	1826	1941	905	816	243	1701	1881	1975
	'No green salad+'	4028	4560	4715	4761	4674	3185	4804	4380	4470	4646	4263	3551	4322	4449	4102	1852	2278	3966	3919	4704	4407	4620	4156	1263	2732	3876	3736	4873	3547	4782	2926	2932	3963	4774	4705	4844	4968	4882	4932	4971	4714	4785	2393	2374	420	4493	4873	4891
	'No potatoes+'	3713	4098	4212	4194	4126	2926	4239	3879	3954	4041	3815	3058	3768	3911	3635	1786	2092	3543	3509	4191	3920	4129	3684	1096	2413	3420	3241	4288	3182	4238	2672	2679	3583	4257	4151	4273	4376	4280	4356	4385	4189	4232	2093	2148	444	3884	4218	4240
	'No carrots'	6038	6781	7012	7016	6903	4738	7115	6477	6636	6829	6304	5184	6357	6616	6125	2918	3251	5790	5739	6943	6442	6840	6217	1667	3787	5514	5507	7229	5173	7081	4233	4246	5810	7087	6922	7155	7360	7194	7253	7370	6997	7058	3498	3695	602	6545	7109	7192
	'No vegetables+'	2047	2319	2394	2392	2367	1569	2421	2191	2225	2357	2163	1763	2179	2248	2000	855	1123	1967	1951	2376	2239	2357	2026	628	1349	1899	1769	2445	1748	2415	1454	1460	1990	2412	2370	2451	2509	2453	2478	2522	2405	2418	1226	1159	252	2257	2461	2477
	'Has driven while drinking*'	890	1171	1212	1309	1246	595	1304	1142	1186	1248	815	937	1139	1199	1131	683	220	576	580	1155	1003	1139	1143	0	0	255	1170	1366	330	1158	306	304	669	1205	1096	1238	1360	1277	1311	1373	1230	1173	687	880	105	1193	1306	1370
	2005	'Carried a weapon '	'Carried a gun*'	'Carried weapon at school'	'Felt unsafe at school*'	'Been threatened at school^'	'Been in fight^'	'Injured in a fight*'	'Been in fight at school^'	'Physically injured by boyfriend/girlfriend*'	'Forced to have sex '	'Offered drugs at school ^'	'Has felt sad/hopeless *'	'Has considered suicide ^'	'Made a plan to commit suicide ^'	'Injured from attempted suicide'	'Does not wear sunscreen'	'Has ever smoked'	'Has smoked*'	'Smoked cigarettes at school*'	'Has ever smoked cigarettes daily'	'Used snuff*'	'Has used snuff at school*'	'Times attempted suicide *'	'Days had at least 1 drink of alcohol'	'Drank alcohol*'	'Had 5+ alcoholic drinks*'	'No milk+'	'Does not wear seatbelt'	'Ridden with drunk driver *'	'Drank alcohol at school*'	'Smoked marijuana'	'Age when first tried marijuana'	'Used marijuana*'	'Used marijuana at school*'	'Has ever used cocaine '	'Has used cocaine*'	'Has ever used heroin'	'Has ever used methamphetamines'	'Has ever used steroids'	'Has ever used injected drugs'	'Smoked cigars*'	'Has ever used ecstasy'	'Does not go to PE class+'	'Has not participated in sports^'	'Watches TV'	'Has fasted to lose weight *'	'Has taken pill to lose weight *'	'Has vomited to lose weight*'
	'Carried a weapon '	0	1618	1603	2135	1959	815	2106	1693	1953	1982	1550	1542	1829	1900	1748	842	579	1320	1282	1898	1739	1847	1817	223	773	1324	1950	2241	1268	1991	890	886	1393	1989	1904	2042	2169	2045	2164	2221	1884	2023	1171	1261	174	1919	2146	2195
	'Carried a gun*'	0	0	444	614	529	182	575	420	552	557	404	476	552	577	509	246	176	354	352	536	502	517	512	64	178	317	582	635	309	530	241	240	363	529	521	572	605	566	605	625	539	547	376	439	45	580	620	640
	'Carried weapon at school'	0	516	0	672	586	222	660	493	607	649	471	455	561	584	535	278	154	372	364	559	537	572	556	57	199	378	637	735	349	600	247	246	404	575	583	637	690	627	678	694	591	609	418	415	60	605	696	714
	'Felt unsafe at school*'	604	763	751	0	632	364	757	629	720	719	679	415	660	684	548	352	273	550	529	723	712	757	582	136	352	591	698	892	490	770	416	417	586	778	753	783	829	807	831	847	752	792	467	460	75	668	790	807
	'Been threatened at school^'	564	820	797	771	0	314	863	637	809	812	733	516	706	740	690	410	278	588	565	808	767	855	716	119	387	628	860	998	521	848	434	431	647	872	828	883	932	889	921	955	853	862	547	616	96	797	912	931
	'Been in fight^'	3196	4148	4230	4355	4156	0	4318	3045	4089	4025	3587	3025	3723	3934	3585	1701	1365	3033	2955	4069	3742	4122	3724	564	1887	3016	3932	4647	2780	4272	1965	1966	3122	4297	4099	4315	4531	4326	4516	4629	4106	4272	2391	2660	334	3906	4416	4500
	'Injured in a fight*'	254	382	394	403	366	0	0	232	391	394	330	274	363	391	320	180	113	264	253	379	362	413	339	58	166	274	438	510	247	413	167	168	280	419	398	437	453	432	456	470	420	406	293	305	48	402	456	473
	'Been in fight at school^'	1087	1473	1492	1569	1433	0	1510	0	1483	1468	1308	1096	1348	1422	1267	628	468	1083	1054	1456	1375	1500	1312	210	709	1099	1496	1723	1021	1508	679	683	1087	1515	1459	1558	1643	1544	1629	1679	1497	1528	973	1064	126	1442	1612	1652
	'Physically injured by boyfriend/girlfriend*'	910	1150	1167	1189	1137	594	1216	1033	0	933	1000	703	949	1011	932	446	345	829	789	1107	1001	1147	977	123	479	820	1035	1308	737	1160	505	505	837	1191	1138	1189	1246	1195	1255	1282	1120	1183	597	684	137	1018	1209	1209
	'Forced to have sex '	731	868	886	870	833	472	909	776	686	0	737	432	604	681	624	408	199	563	544	805	691	857	647	78	353	604	757	978	533	857	358	360	630	887	786	853	904	823	904	927	850	833	438	479	116	705	856	880
	'Offered drugs at school ^'	1047	1527	1521	1665	1577	741	1665	1382	1538	1509	0	1109	1387	1474	1409	735	114	420	420	1321	1138	1381	1424	32	273	674	1523	1762	851	1515	284	286	712	1476	1336	1560	1677	1518	1641	1708	1497	1499	849	993	128	1490	1629	1684
	'Has felt sad/hopeless *'	3194	3733	3730	3629	3588	2258	3823	3367	3446	3295	3243	0	2487	2844	2774	1647	1293	2701	2634	3543	3212	3691	2870	537	1825	2792	3196	3999	2487	3708	1998	2002	2950	3766	3545	3721	3903	3675	3884	3964	3614	3698	1808	1853	364	3062	3651	3709
	'Has considered suicide ^'	1700	2063	2038	2061	1969	1168	2115	1829	1875	1770	1759	666	0	909	1052	955	609	1372	1335	1921	1719	2009	1094	247	916	1451	1799	2233	1361	2033	1017	1020	1582	2077	1882	2039	2140	1971	2114	2175	2002	1994	1025	1045	205	1589	1977	2004
	'Made a plan to commit suicide ^'	1294	1593	1573	1585	1498	894	1648	1407	1440	1373	1356	534	414	0	782	750	471	1076	1031	1469	1329	1559	826	187	716	1158	1393	1757	1070	1561	799	801	1220	1597	1456	1562	1651	1528	1648	1691	1556	1546	820	807	173	1225	1533	1566
	'Injured from attempted suicide'	699	924	861	862	819	434	886	746	792	735	774	238	115	264	0	422	223	533	532	832	752	892	0	83	363	606	789	982	570	859	387	390	639	882	764	883	894	814	902	920	883	827	474	476	105	644	847	838
	'Does not wear sunscreen'	4619	5475	5436	5483	5409	3417	5598	4932	5211	5283	4925	4012	4874	5101	4712	0	2179	4259	4269	5412	4989	5442	4737	1096	3007	4276	4542	5680	3880	5496	3062	3061	4396	5492	5308	5619	5763	5517	5670	5785	5594	5501	2579	2938	410	5102	5551	5624
	'Has ever smoked'	5485	6726	6627	6737	6600	3978	6872	6002	6346	6075	5551	4637	5702	6060	5735	2840	0	4100	4099	6351	5640	6461	5768	463	2726	4448	5743	7039	4299	6587	2573	2578	4777	6642	6239	6799	6961	6568	6907	7054	6476	6582	3268	3629	500	6103	6629	6780
	'Has smoked*'	1867	2403	2442	2572	2473	1276	2613	2231	2383	2314	1459	1629	2032	2199	2046	1113	0	0	0	1876	1400	2197	2147	60	487	1105	2262	2697	1338	2463	450	453	1194	2399	2084	2352	2631	2320	2597	2667	2307	2330	1207	1236	233	2165	2505	2566
	'Smoked cigarettes at school*'	1805	2418	2357	2492	2380	1226	2525	2145	2293	2231	1460	1571	1963	2124	2055	1117	0	0	0	1875	1403	2202	2071	61	472	1074	2185	2600	1288	2378	443	446	1169	2313	2010	2361	2535	2234	2506	2571	2314	2249	1172	1248	220	2173	2415	2479
	'Has ever smoked cigarettes daily'	454	692	633	736	678	267	734	565	668	658	376	437	560	607	584	318	0	0	0	0	253	630	588	17	99	264	693	782	321	631	76	76	225	556	517	649	737	609	741	752	647	612	386	400	68	653	739	750
	'Used snuff*'	999	1359	1315	1414	1330	664	1408	1190	1269	1208	862	842	1082	1181	1134	584	0	195	196	943	0	1216	1140	27	312	591	1229	1445	733	1328	162	162	627	1283	1016	1288	1405	1164	1396	1429	1277	1182	645	626	153	1219	1340	1394
	'Has used snuff at school*'	399	671	649	771	726	329	768	615	712	718	422	592	660	698	647	369	83	276	277	625	523	0	656	29	133	278	748	787	412	685	220	221	451	715	616	710	742	683	720	761	321	695	428	563	59	698	748	781
	'Times attempted suicide *'	740	923	912	914	869	470	944	798	844	782	772	274	148	299	0	425	221	564	528	830	752	892	0	83	378	635	836	1043	605	909	409	412	671	934	811	883	948	866	958	975	885	878	509	479	109	644	889	887
	'Days had at least 1 drink of alcohol'	7117	8502	8422	8527	8367	5333	8723	7708	8031	7819	7414	5986	7298	7705	7391	3929	2758	6177	6185	8264	7553	8322	7427	0	3404	5877	7341	8892	5590	8382	4155	4154	6521	8476	8112	8682	8842	8446	8771	8933	8277	8439	4091	4831	609	7820	8451	8618
	'Drank alcohol*'	4197	5031	5160	5294	5193	3023	5414	4737	4948	4880	4065	3656	4460	4735	4429	2388	1275	3239	3135	4787	4315	4835	4619	0	0	2477	4608	5534	2903	5066	2018	2018	3471	5170	4862	5127	5498	5147	5421	5553	4867	5133	2597	2969	388	4609	5214	5351
	'Had 5+ alcoholic drinks*'	2292	2835	2928	3071	2970	1600	3095	2667	2828	2845	2097	2084	2527	2723	2522	1461	493	1468	1425	2631	2264	2641	2631	0	0	0	2734	3178	1387	2819	828	828	1671	2867	2580	2837	3139	2836	3079	3172	2747	2820	1518	1797	233	2630	2962	3056
	'No milk+'	2208	2412	2475	2436	2458	1773	2531	2329	2305	2160	2216	1736	2140	2220	1952	804	1014	1963	1897	2350	2154	2417	2044	529	1415	2005	0	2539	1765	2428	1461	1461	2049	2504	2432	2446	2529	2493	2563	2583	2316	2470	1036	1101	251	2138	2439	2465
	'Does not wear seatbelt'	231	304	320	356	324	166	353	283	317	320	278	261	311	332	254	87	101	213	203	289	251	291	266	65	129	201	279	0	220	307	159	159	243	330	295	315	328	309	338	340	274	312	199	190	40	310	344	354
	'Ridden with drunk driver *'	3063	3732	3778	3854	3749	2126	3939	3427	3625	3559	3145	2623	3321	3515	3254	1755	1092	2496	2449	3579	3274	3671	3345	276	1145	2211	3350	4116	0	3718	1658	1657	2632	3776	3532	3810	4047	3789	4004	4102	3721	3771	1972	2243	292	3428	3849	3927
	'Drank alcohol at school*'	343	491	484	571	517	242	576	431	515	510	366	350	446	470	441	229	90	281	276	420	430	485	462	0	0	161	531	618	222	0	126	126	267	430	436	500	575	494	570	577	492	509	330	362	42	481	556	574
	'Smoked marijuana'	4002	4838	4962	5091	4963	2717	5168	4426	4696	4575	3805	3462	4291	4560	4145	2008	671	2869	2776	4512	3890	4682	4333	162	1608	2941	4353	5334	3010	4902	0	0	2651	4835	4498	4865	5240	4838	5195	5321	4707	4833	2465	2721	403	4459	5028	5131
	'Age when first tried marijuana'	4024	4874	5000	5126	5003	2730	5208	4452	4730	4611	3830	3493	4326	4597	4166	2032	679	2889	2794	4549	3927	4716	4357	161	1619	2968	4393	5385	3026	4932	0	0	2652	4856	4535	4907	5279	4878	5236	5363	4743	4870	2491	2757	408	4486	5066	5174
	'Used marijuana*'	1858	2380	2449	2575	2491	1197	2605	2159	2352	2321	1631	1740	2170	2294	2036	987	283	1059	1017	2074	1786	2312	2150	63	470	1133	2258	2722	1308	2405	0	0	0	2187	2107	2307	2629	2336	2604	2685	2339	2324	1293	1346	203	2227	2540	2618
	'Used marijuana at school*'	307	485	472	586	534	197	584	415	531	549	314	383	492	496	428	239	69	204	197	351	399	516	454	11	87	201	562	637	245	430	0	0	0	0	385	468	571	474	570	583	524	466	353	351	49	506	587	615
	'Has ever used cocaine '	630	896	902	983	922	398	984	779	904	873	593	576	720	788	720	432	51	303	294	729	538	838	752	8	161	334	907	1038	413	858	63	63	348	799	0	603	888	590	926	936	887	666	481	515	111	814	943	972
	'Has used cocaine*'	224	356	346	409	368	126	408	288	369	355	214	226	301	322	287	188	21	79	79	277	216	330	291	4	36	93	382	429	149	322	18	18	63	284	0	0	327	200	363	357	359	234	223	238	42	331	389	398
	'Has ever used heroin'	100	174	181	224	193	52	206	147	200	188	110	125	158	156	126	115	16	56	48	139	120	143	136	8	28	73	226	254	116	160	12	12	59	153	35	101	0	68	148	107	170	85	150	153	40	176	202	205
	'Has ever used methamphetamines'	425	604	599	679	620	262	664	503	604	565	418	352	453	500	459	325	41	213	204	490	348	555	476	11	113	240	631	703	311	567	50	50	231	543	223	452	550	0	590	583	595	396	364	348	86	509	610	643
	'Has ever used steroids'	236	338	339	387	340	134	376	277	354	333	236	245	280	307	258	174	48	174	163	310	270	286	273	16	77	169	390	421	207	325	81	81	175	325	246	308	315	278	0	318	308	289	261	277	45	302	342	375
	'Has ever used injected drugs'	90	161	151	193	164	49	183	123	170	161	105	117	135	143	110	106	16	58	53	130	112	130	114	6	26	66	192	211	99	136	21	21	64	134	50	100	71	67	110	0	149	80	140	149	30	149	177	180
	'Smoked cigars*'	210	392	373	477	428	191	466	364	420	436	244	364	405	430	393	226	43	154	154	358	307	0	396	15	71	158	462	474	239	395	114	115	250	417	358	422	450	402	428	464	0	416	271	342	32	429	452	479
	'Has ever used ecstasy'	421	598	609	693	624	231	668	513	624	590	423	401	510	547	488	316	54	239	225	507	381	586	516	15	101	236	642	741	320	612	65	65	238	563	329	508	598	428	631	628	618	0	384	407	90	556	657	675
	'Does not go to PE class+'	5211	5808	5921	5936	5867	4254	6040	5590	5609	5352	5230	4298	5159	5411	5079	2624	2633	4694	4593	5695	5231	5715	5234	1286	3409	4653	4856	6110	4381	5860	3606	3605	4927	5968	5718	5876	6063	5909	6103	6175	5714	5906	0	2764	547	5318	5888	5946
	'Has not participated in sports^'	4984	5765	5673	5650	5662	4029	5795	5337	5412	5175	5163	3912	4863	5104	4844	2362	2386	4366	4373	5544	5017	5690	4872	1244	3295	4569	4591	5867	4167	5635	3423	3423	4650	5707	5474	5793	5841	5642	5879	5944	5544	5682	2233	0	492	5228	5671	5765
	'Watches TV'	10219	11437	11763	11770	11647	8044	12032	10843	11326	10956	10411	8813	10471	10913	9955	5351	5288	9507	9222	11282	10578	11270	10342	2593	6760	9321	10162	12253	8646	11691	7348	7347	9832	11855	11538	11704	12192	11882	12163	12347	11121	11867	5880	6615	0	10719	11805	11993
	'Has fasted to lose weight *'	1225	1502	1441	1443	1420	849	1498	1300	1335	1276	1264	708	988	1120	1034	693	457	958	959	1387	1252	1439	1035	203	616	1011	1220	1580	924	1436	743	747	1107	1461	1353	1475	1518	1387	1493	1543	1456	1415	702	815	174	0	1267	1268
	'Has taken pill to lose weight *'	605	713	738	731	710	430	745	640	677	641	586	389	518	571	516	377	163	434	416	656	566	666	541	55	254	439	638	802	441	695	321	324	508	717	643	698	744	670	714	762	674	684	382	423	70	438	0	620
	'Has vomited to lose weight*'	454	532	535	523	515	328	549	475	468	463	441	238	328	383	328	272	140	331	321	474	425	508	348	55	199	320	450	593	317	498	238	241	382	530	460	500	529	487	530	542	506	486	273	330	73	231	399	0
	'No fruit juice+'	2026	2314	2284	2296	2287	1664	2349	2139	2206	2137	2155	1658	1972	2058	1949	921	1056	1863	1863	2271	2079	2273	1959	559	1408	1875	1740	2361	1730	2276	1518	1520	1992	2312	2226	2331	2344	2289	2358	2392	2233	2298	1025	1080	231	2113	2274	2314
	'No fruit+'	1686	1967	1927	1936	1944	1351	1980	1777	1831	1727	1792	1381	1675	1747	1634	624	848	1552	1550	1910	1747	1920	1646	432	1174	1603	1397	1987	1433	1917	1170	1175	1619	1956	1889	1988	1967	1938	2000	2022	1844	1948	828	829	168	1820	1958	1958
	'No green salad+'	3914	4571	4537	4555	4507	3055	4647	4169	4348	4163	4182	3375	4056	4207	3955	1650	2041	3729	3726	4518	4202	4550	3973	1085	2824	3806	3717	4732	3393	4535	2813	2818	3828	4587	4470	4690	4677	4614	4743	4788	4427	4611	2099	2344	340	4321	4629	4676
	'No potatoes+'	3781	4295	4275	4234	4210	2953	4336	3912	4072	3810	3970	3115	3717	3882	3628	1713	1963	3503	3503	4204	3941	4277	3650	1004	2622	3537	3403	4389	3182	4201	2640	2643	3580	4289	4161	4348	4363	4291	4392	4437	4142	4275	1940	2139	380	3951	4249	4290
	'No carrots'	6155	7118	7058	7068	7016	4751	7238	6466	6729	6429	6469	5149	6246	6507	6129	2747	3067	5627	5627	6972	6465	7021	6165	1490	4072	5650	5745	7307	5127	6999	4256	4260	5860	7111	6927	7253	7290	7120	7317	7406	6853	7115	3299	3743	509	6563	7100	7198
	'No vegetables+'	2010	2343	2326	2304	2318	1546	2385	2106	2213	2145	2106	1673	2026	2124	1913	794	986	1838	1834	2274	2126	2322	1924	537	1357	1855	1777	2392	1668	2314	1389	1390	1888	2334	2245	2364	2400	2355	2416	2454	2235	2345	1103	1111	206	2143	2357	2365
	'Has driven while drinking*'	816	1100	1132	1277	1199	603	1260	1078	1117	1139	794	884	1054	1118	1064	563	166	529	517	1028	875	1030	1090	0	0	245	1113	1285	370	1100	270	270	610	1137	974	1121	1277	1115	1236	1281	1113	1086	607	785	85	1113	1220	1267
	2003	'Carried a weapon '	'Carried a gun*'	'Carried weapon at school'	'Felt unsafe at school*'	'Been threatened at school^'	'Been in fight^'	'Injured in a fight*'	'Been in fight at school^'	'Physically injured by boyfriend/girlfriend*'	'Forced to have sex '	'Offered drugs at school ^'	'Has felt sad/hopeless *'	'Has considered suicide ^'	'Made a plan to commit suicide ^'	'Injured from attempted suicide'	'Does not wear sunscreen'	'Has ever smoked'	'Has smoked*'	'Smoked cigarettes at school*'	'Has ever smoked cigarettes daily'	'Used snuff*'	'Has used snuff at school*'	'Times attempted suicide *'	'Days had at least 1 drink of alcohol'	'Drank alcohol*'	'Had 5+ alcoholic drinks*'	'No milk+'	'Does not wear seatbelt'	'Ridden with drunk driver *'	'Drank alcohol at school*'	'Smoked marijuana'	'Age when first tried marijuana'	'Used marijuana*'	'Used marijuana at school*'	'Has ever used cocaine '	'Has used cocaine*'	'Has ever used heroin'	'Has ever used methamphetamines'	'Has ever used steroids'	'Has ever used injected drugs'	'Smoked cigars*'	'Has ever used ecstasy'	'Does not go to PE class+'	'Has not participated in sports^'	'Watches TV'	'Has fasted to lose weight *'	'Has taken pill to lose weight *'	'Has vomited to lose weight*'
	'Carried a weapon '	0	1605	1579	2149	1925	855	2097	1680	1995	1977	1604	1558	1863	1952	1714	1092	530	1248	1246	1883	1741	2027	1739	186	644	1169	1939	2115	1153	1994	769	772	1267	1935	1890	2067	2203	2002	2143	2233	2135	1913	1172	1346	163	2023	2122	2212
	'Carried a gun*'	0	0	505	694	593	215	651	479	639	656	488	556	643	661	532	339	175	382	369	568	533	607	550	47	155	320	662	662	298	591	235	228	355	547	580	642	690	647	672	700	654	593	421	497	65	688	718	749
	'Carried weapon at school'	0	528	0	714	598	260	697	509	655	649	500	501	587	606	537	368	160	376	368	557	564	649	553	57	174	352	687	720	346	602	222	212	373	568	603	677	734	663	703	732	690	613	442	476	59	671	727	764
	'Felt unsafe at school*'	538	695	688	0	538	342	698	557	664	629	654	385	575	607	454	442	219	489	490	670	661	729	463	114	260	462	669	786	421	684	368	366	505	699	670	730	759	717	727	774	753	665	440	449	87	631	720	738
	'Been threatened at school^'	626	943	927	899	0	368	970	702	902	903	851	583	837	843	723	583	287	682	650	888	856	990	765	138	358	643	968	1064	578	952	469	442	686	931	894	1019	1074	993	1003	1062	1032	909	618	669	123	917	998	1040
	'Been in fight^'	3331	4289	4371	4517	4255	0	4415	3097	4247	4158	3795	3127	3921	4141	3670	2374	1305	2981	2980	4170	3857	4534	3708	459	1701	2755	3960	4565	2697	4381	1885	1886	2997	4314	4118	4480	4720	4338	4567	4769	4667	4139	2508	2838	320	4151	4409	4585
	'Injured in a fight*'	268	413	428	455	380	0	0	243	450	452	388	311	428	448	352	294	119	277	275	426	428	484	356	44	130	233	496	520	250	455	167	166	268	449	421	471	499	453	501	517	508	426	336	386	55	489	520	550
	'Been in fight at school^'	1139	1527	1552	1647	1491	0	1568	0	1575	1541	1418	1141	1442	1521	1288	837	459	1093	1093	1509	1452	1689	1305	186	658	1053	1496	1691	1010	1573	678	677	1074	1532	1509	1664	1750	1594	1685	1764	1739	1494	1020	1128	133	1575	1693	1741
	'Physically injured by boyfriend/girlfriend*'	924	1173	1181	1200	1112	618	1234	1028	0	920	1028	699	985	1050	912	611	293	781	781	1109	1008	1231	920	130	444	737	1072	1251	714	1178	451	457	782	1167	1103	1216	1267	1164	1234	1285	1273	1091	636	727	118	1064	1178	1214
	'Forced to have sex '	822	1062	1022	1034	973	563	1086	867	826	0	888	528	774	796	717	558	221	686	648	921	789	1024	760	131	380	620	891	1081	578	1001	442	405	710	992	874	1047	1098	1000	1035	1082	1061	918	541	542	140	838	985	992
	'Offered drugs at school ^'	1202	1768	1773	1964	1806	841	1925	1535	1753	1704	0	1314	1660	1633	1502	1000	93	518	475	1424	1200	1647	1562	53	252	647	1684	1889	836	1710	420	373	797	1623	1503	1794	1950	1719	1796	1924	1776	1552	935	1120	196	1724	1776	1910
	'Has felt sad/hopeless *'	3387	3991	3959	3878	3754	2414	4044	3516	3659	3370	3528	0	2664	3084	2974	2221	1238	2756	2747	3758	3358	4064	2995	555	1766	2673	3345	4070	2589	3901	1986	1988	2929	3919	3671	4002	4158	3836	4021	4178	4143	3698	1967	2073	341	3247	3736	3874
	'Has considered suicide ^'	1760	2151	2103	2114	2007	1247	2205	1862	1960	1777	1863	680	0	938	1140	1260	618	1427	1408	1954	1726	2170	1157	266	870	1407	1802	2202	1382	2099	1000	993	1520	2086	1913	2145	2239	2029	2146	2240	2216	1962	1064	1103	224	1689	1980	2043
	'Made a plan to commit suicide ^'	1411	1889	1834	1865	1745	944	1917	1413	1608	1579	1580	689	674	0	899	972	456	1293	1144	1579	1293	1672	1085	355	729	1221	1527	1742	1141	1816	1017	861	1361	1693	1567	1903	1967	1806	1798	1876	1763	1553	819	837	274	1391	1646	1699
	'Injured from attempted suicide'	724	925	880	892	836	476	938	770	826	746	787	278	151	278	0	563	218	544	545	815	706	938	0	100	342	561	819	965	556	875	384	384	592	886	765	883	940	825	907	956	969	799	526	493	117	695	846	863
	'Does not wear sunscreen'	4531	5269	5281	5374	5243	3462	5439	4760	5081	4718	4835	3958	4817	4946	4281	0	1961	4069	4066	5201	4801	5412	4326	1142	2895	4053	4260	5271	3684	5312	2969	2974	4124	5293	5128	5411	5570	5327	5479	5599	5517	5244	2570	2752	430	4982	5289	5440
	'Has ever smoked'	6737	8076	8154	8305	8049	4986	8400	7219	7729	7375	6899	5735	7194	7370	6737	4328	0	5101	4985	7565	6615	8026	6894	668	3139	5119	6864	8116	5006	8073	3276	3164	5668	7934	7454	8227	8553	7978	8278	8563	8309	7518	3933	4446	590	7343	7760	8094
	'Has smoked*'	2133	2742	2763	2926	2791	1459	2923	2489	2690	2578	1775	1846	2385	2531	2352	1596	0	0	0	2124	1503	2749	2374	60	453	1017	2466	2860	1335	2728	558	554	1310	2650	2296	2702	2969	2551	2853	3012	2898	2424	1393	1543	193	2520	2677	2848
	'Smoked cigarettes at school*'	2137	2742	2763	2928	2797	1462	2928	2499	2699	2586	1778	1857	2389	2542	2356	1603	0	0	0	2116	1517	2759	2368	59	451	1020	2478	2866	1342	2732	555	554	1305	2652	2305	2704	2975	2556	2863	3024	2908	2432	1405	1557	196	2531	2687	2855
	'Has ever smoked cigarettes daily'	556	810	780	906	819	331	891	681	820	782	479	542	695	756	702	498	0	0	0	0	243	843	707	13	89	234	801	883	363	773	81	81	264	658	642	789	900	715	866	931	885	676	524	491	59	788	844	907
	'Used snuff*'	1288	1675	1693	1817	1717	883	1821	1517	1649	1521	1155	1088	1414	1493	1423	955	0	239	242	1133	0	1677	1426	38	321	622	1543	1741	845	1659	241	242	752	1600	1337	1645	1795	1470	1727	1831	1770	1408	870	892	172	1528	1643	1751
	'Has used snuff at school*'	339	522	542	626	585	271	616	477	608	570	335	504	578	534	521	404	39	233	234	484	382	0	521	41	119	209	633	607	326	536	225	228	360	565	519	579	608	553	535	590	264	527	378	464	103	596	587	642
	'Times attempted suicide *'	717	921	882	892	841	475	938	776	812	735	781	263	138	284	0	561	218	539	530	804	707	936	0	96	333	555	809	975	543	872	378	373	599	878	755	884	940	825	909	958	965	804	528	491	106	696	848	863
	'Days had at least 1 drink of alcohol'	8128	9476	9631	9799	9504	6205	9912	8806	9275	8833	8460	6940	8481	8926	8270	5519	2762	6880	6872	9257	8419	9724	8327	0	3643	6230	8301	9831	6205	9547	4487	4480	7101	9579	9122	9779	10119	9517	9869	10183	9958	9195	4784	5581	590	8851	9336	9683
	'Drank alcohol*'	4781	5782	5875	6046	5843	3476	6111	5369	5680	5459	4847	4166	5152	5462	5073	3459	1300	3593	3590	5530	4907	5947	5106	0	0	2489	5170	6044	3129	5735	2126	2125	3697	5792	5410	5937	6261	5740	6071	6316	6146	5503	2998	3527	367	5397	5696	5978
	'Had 5+ alcoholic drinks*'	2813	3523	3595	3749	3603	1958	3754	3273	3491	3379	2747	2531	3191	3364	3112	2212	526	1767	1766	3250	2782	3607	3134	0	0	0	3253	3740	1565	3432	936	934	1899	3462	3118	3562	3850	3410	3693	3901	3765	3237	1909	2274	235	3320	3479	3691
	'No milk+'	2424	2712	2732	2715	2690	1916	2784	2492	2589	2418	2502	1931	2349	2490	2125	1237	1054	2069	2068	2623	2435	2767	2147	579	1443	2035	0	2686	1910	2694	1569	1569	2156	2711	2599	2732	2807	2704	2771	2825	2805	2611	1161	1231	294	2398	2600	2672
	'Does not wear seatbelt'	531	832	856	935	852	339	907	538	742	842	726	621	843	620	538	280	164	591	459	661	495	673	683	273	305	540	657	0	468	847	500	360	594	708	704	918	938	906	811	846	760	649	364	346	177	710	779	820
	'Ridden with drunk driver *'	3440	4222	4302	4422	4256	2475	4489	3884	4172	3999	3577	3087	3865	4045	3573	2419	999	2663	2663	4055	3645	4395	3607	268	1100	2160	3803	4453	0	4221	1689	1690	2770	4188	3902	4323	4596	4228	4440	4636	4542	4017	2270	2600	316	3960	4220	4413
	'Drank alcohol at school*'	388	560	541	647	583	262	648	479	605	571	433	415	541	582	479	357	93	307	304	490	477	612	483	0	0	139	602	669	248	0	114	114	246	445	484	569	634	551	602	651	637	500	402	417	46	581	642	654
	'Smoked marijuana'	4525	5570	5622	5836	5577	3210	5843	5036	5374	5174	4597	3985	4951	5235	4742	3049	757	3274	3270	5193	4492	5756	4798	157	1636	3025	4914	5796	3219	5536	0	0	2820	5394	5000	5646	5976	5401	5784	6033	5908	5120	2829	3263	374	5217	5497	5764
	'Age when first tried marijuana'	4558	5598	5650	5862	5618	3229	5880	5069	5422	5200	4619	4023	4989	5281	4776	3071	764	3286	3287	5230	4530	5796	4824	157	1643	3040	4951	5836	3253	5571	0	0	2802	5419	5028	5665	6006	5426	5827	6081	5950	5147	2856	3288	376	5252	5534	5799
	'Used marijuana*'	2217	2873	2919	3112	2938	1482	3090	2598	2846	2772	2144	2076	2600	2768	2474	1583	344	1327	1322	2570	2195	3071	2501	62	462	1177	2655	3073	1444	2853	0	0	0	2589	2465	2858	3164	2738	3052	3222	3163	2534	1562	1761	198	2787	2954	3069
	'Used marijuana at school*'	362	568	556	711	616	219	694	482	641	651	403	465	585	613	525	370	68	245	245	417	465	675	529	11	65	211	658	699	252	506	0	0	0	0	453	557	679	538	657	708	700	478	437	446	52	642	701	715
	'Has ever used cocaine '	799	1083	1089	1181	1080	487	1164	934	1078	1010	779	706	906	988	868	693	59	375	376	888	696	1111	874	14	153	326	1062	1194	447	1014	60	60	364	941	0	693	1051	673	1058	1136	1165	698	608	643	107	1028	1087	1158
	'Has used cocaine*'	302	463	469	542	469	170	526	413	491	472	311	342	422	462	380	331	28	128	125	366	316	484	385	6	30	88	507	566	169	415	19	19	83	364	0	0	448	284	461	496	515	281	309	335	52	491	503	545
	'Has ever used heroin'	126	215	228	274	225	95	256	199	248	233	157	188	223	228	165	197	24	89	83	167	153	203	174	12	37	77	280	305	121	180	24	19	67	165	40	137	0	91	187	159	232	98	200	192	47	268	261	288
	'Has ever used methamphetamines'	509	752	741	818	735	303	800	631	742	687	514	459	604	655	592	507	48	248	246	577	430	749	601	6	96	226	762	861	353	691	39	39	237	629	268	570	687	0	706	759	796	426	456	468	90	700	732	812
	'Has ever used steroids'	360	538	543	587	514	199	585	396	520	512	359	365	485	426	394	355	57	277	250	412	352	430	433	41	105	198	549	566	276	455	165	131	268	448	352	497	540	461	0	431	482	377	332	361	89	478	493	536
	'Has ever used injected drugs'	126	219	225	280	224	70	246	140	227	233	157	169	219	170	145	158	21	130	100	155	130	153	178	39	46	91	257	246	125	176	79	51	108	160	92	186	156	157	98	0	175	97	166	171	64	228	221	238
	'Smoked cigars*'	201	439	450	522	459	157	494	285	390	452	269	326	479	324	322	263	21	252	150	276	220	0	441	78	75	176	420	423	211	395	244	131	329	335	318	488	504	476	398	421	0	363	251	289	85	422	431	476
	'Has ever used ecstasy'	732	1144	1145	1243	1122	383	1209	781	1026	1072	839	699	1022	857	835	667	73	565	440	834	594	986	972	177	188	451	1037	1060	535	1073	308	169	472	890	611	1023	1151	894	1051	1114	1085	0	562	580	190	986	1029	1123
	'Does not go to PE class+'	5381	6062	6160	6200	6106	4505	6296	5764	5902	5650	5609	4563	5465	5627	5263	3284	2475	4792	4793	6057	5483	6193	5306	1248	3333	4585	5051	6178	4416	6164	3611	3614	4910	6172	5867	6213	6375	6079	6259	6389	6296	5874	0	2815	522	5680	5985	6145
	'Has not participated in sports^'	5433	6146	6162	6154	6092	4493	6313	5798	5904	5552	5689	4364	5345	5591	5076	3195	2439	4695	4698	5966	5463	6320	5120	1339	3404	4697	4901	6181	4420	6165	3612	3613	4925	6138	5833	6203	6365	6059	6305	6440	6398	5899	2425	0	499	5684	6024	6195
	'Watches TV'	10986	12440	12649	12742	12462	8790	12920	11655	12227	11619	11571	9509	11375	11821	10812	7158	5287	9955	9956	12319	11510	12743	10889	2611	6846	9476	10895	12775	9056	12594	7545	7541	10194	12640	12227	12852	13176	12637	12923	13235	12978	12251	6439	7343	0	11772	12405	12745
	'Has fasted to lose weight *'	1433	1707	1665	1645	1600	1012	1728	1471	1526	1424	1501	797	1217	1294	1160	959	486	1102	1081	1541	1357	1690	1195	222	644	1040	1336	1698	1004	1626	825	800	1215	1620	1504	1685	1758	1606	1679	1765	1737	1537	862	934	177	0	1347	1414
	'Has taken pill to lose weight *'	855	1092	1062	1080	1015	594	1100	903	963	950	883	602	845	827	761	622	200	645	600	911	775	981	820	131	311	557	864	1055	581	1025	464	410	736	988	882	1046	1106	988	1011	1078	1038	886	524	575	137	666	0	854
	'Has vomited to lose weight*'	584	737	720	711	671	399	751	578	629	586	622	375	521	496	453	436	153	451	423	609	520	654	487	106	222	381	571	709	410	663	362	327	476	647	599	707	742	685	671	710	683	591	343	394	138	350	475	0
	'No fruit juice+'	2147	2483	2494	2523	2464	1745	2559	2223	2359	2262	2276	1828	2188	2150	1999	1133	960	1922	1876	2353	2088	2386	2069	647	1415	1894	1792	2385	1776	2474	1591	1541	2049	2442	2348	2549	2589	2477	2490	2546	2455	2352	1049	1087	311	2196	2339	2425
	'No fruit+'	2006	2274	2293	2335	2285	1592	2362	2086	2172	2068	2103	1734	2051	2087	1846	952	904	1784	1762	2184	1994	2284	1885	552	1382	1840	1617	2216	1687	2298	1383	1363	1863	2297	2219	2360	2404	2303	2346	2387	2333	2214	977	1013	264	2093	2242	2293
	'No green salad+'	4478	5119	5199	5262	5138	3576	5327	4705	4979	4723	4787	3933	4683	4814	4299	2355	2123	4156	4142	5039	4723	5230	4348	1225	3056	4103	4139	5162	3773	5217	3090	3071	4204	5206	5069	5325	5442	5246	5342	5441	5324	5049	2451	2633	422	4892	5186	5260
	'No potatoes+'	3993	4504	4532	4539	4469	3160	4641	4121	4307	4032	4190	3302	4032	4137	3756	2132	1887	3638	3610	4383	4113	4549	3816	1033	2597	3572	3480	4489	3297	4497	2769	2741	3711	4512	4361	4622	4717	4559	4626	4708	4627	4365	2119	2265	411	4125	4401	4481
	'No carrots'	6895	7846	7928	8007	7819	5438	8105	7200	7581	7173	7230	5896	7095	7316	6631	3868	3087	6177	6141	7695	7089	7939	6718	1666	4313	6028	6355	7859	5584	7897	4642	4603	6342	7913	7631	8091	8269	7958	8094	8293	8091	7669	3721	4074	576	7298	7732	7955
	'No vegetables+'	2317	2635	2666	2694	2632	1836	2743	2383	2556	2402	2443	2046	2431	2454	2152	1120	1013	2046	2042	2577	2385	2699	2171	615	1503	2046	1976	2587	1901	2646	1535	1536	2074	2650	2570	2710	2786	2696	2720	2781	2742	2586	1218	1245	291	2424	2617	2673
	'Has driven while drinking*'	1101	1436	1512	1658	1567	797	1626	1392	1545	1500	1085	1187	1476	1536	1356	925	213	690	688	1383	1182	1525	1369	0	0	293	1467	1615	469	1452	377	376	762	1460	1297	1501	1681	1480	1598	1702	1619	1384	844	1087	121	1516	1547	1661
	2001	'Carried a weapon '	'Carried a gun*'	'Carried weapon at school'	'Felt unsafe at school*'	'Been threatened at school^'	'Been in fight^'	'Injured in a fight*'	'Been in fight at school^'	'Physically injured by boyfriend/girlfriend*'	'Forced to have sex '	'Offered drugs at school ^'	'Has felt sad/hopeless *'	'Has considered suicide ^'	'Made a plan to commit suicide ^'	'Injured from attempted suicide'	'Does not wear sunscreen'	'Has ever smoked'	'Has smoked*'	'Smoked cigarettes at school*'	'Has ever smoked cigarettes daily'	'Used snuff*'	'Has used snuff at school*'	'Times attempted suicide *'	'Days had at least 1 drink of alcohol'	'Drank alcohol*'	'Had 5+ alcoholic drinks*'	'No milk+'	'Does not wear seatbelt'	'Ridden with drunk driver *'	'Drank alcohol at school*'	'Smoked marijuana'	'Age when first tried marijuana'	'Used marijuana*'	'Used marijuana at school*'	'Has ever used cocaine '	'Has used cocaine*'	'Has ever used heroin'	'Has ever used methamphetamines'	'Has ever used steroids'	'Has ever used injected drugs'	'Smoked cigars*'	'Has ever used ecstasy'	'Does not go to PE class+'	'Has not participated in sports^'	'Watches TV'	'Has fasted to lose weight *'	'Has taken pill to lose weight *'	'Has vomited to lose weight*'
	'Carried a weapon '	0	1445	1392	1939	1747	790	1905	1523	1784	1879	1438	1405	1658	1727	1626	1044	429	1168	1167	1715	1451	1699	1635	163	614	1075	1883	1939	1106	1819	758	759	1197	1785	1728	1900	1981	1771	1944	2046	1849	1451	1109	1242	151	1869	1938	2031
	'Carried a gun*'	0	0	455	638	537	219	599	454	570	602	423	482	562	564	507	329	138	356	355	520	479	526	512	44	156	285	636	613	301	539	221	222	341	525	515	584	623	548	611	650	583	431	391	463	45	632	643	673
	'Carried weapon at school'	0	526	0	693	594	264	686	508	641	657	494	482	574	598	572	370	125	377	378	559	506	597	577	45	186	351	712	704	370	589	239	241	383	584	575	652	703	586	677	725	641	460	419	457	75	670	716	746
	'Felt unsafe at school*'	696	864	840	0	725	458	847	707	810	807	782	486	706	750	606	509	240	585	584	822	733	874	613	123	357	597	823	933	512	861	427	429	605	844	817	884	928	849	910	963	907	681	546	544	71	739	848	886
	'Been threatened at school^'	603	869	845	840	0	359	912	696	847	876	797	584	733	783	726	551	247	606	605	838	743	913	735	111	369	599	952	1011	566	903	418	422	637	893	861	948	999	883	958	1032	963	712	627	663	87	894	971	1015
	'Been in fight^'	2900	3756	3803	3895	3677	0	3840	2747	3624	3716	3230	2732	3287	3494	3251	2075	924	2540	2539	3622	3031	3707	3263	413	1511	2416	3638	4023	2431	3865	1635	1636	2618	3796	3580	3862	4096	3646	4011	4181	3883	2964	2206	2490	266	3650	3851	4022
	'Injured in a fight*'	245	373	380	400	343	0	0	230	374	395	341	274	349	360	304	245	97	242	240	377	333	412	306	45	131	239	468	477	240	399	148	148	245	390	376	419	452	384	440	469	441	298	278	319	43	430	474	485
	'Been in fight at school^'	960	1326	1327	1390	1258	0	1343	0	1312	1373	1132	999	1210	1267	1149	739	300	905	905	1280	1116	1337	1157	140	512	882	1376	1482	875	1362	544	545	896	1317	1297	1408	1502	1344	1462	1536	1409	1057	940	1017	101	1366	1439	1504
	'Physically injured by boyfriend/girlfriend*'	847	1094	1105	1114	1038	543	1133	953	0	902	974	643	857	928	888	619	242	715	716	1040	838	1116	894	119	409	686	1032	1178	683	1120	440	443	733	1130	1010	1128	1186	1028	1151	1212	1161	820	577	692	110	992	1075	1121
	'Forced to have sex '	697	855	841	842	803	467	888	778	654	0	755	439	586	670	628	501	162	504	504	772	616	902	633	70	312	524	777	904	517	838	303	306	556	840	747	869	901	765	888	934	945	620	467	490	85	727	804	848
	'Offered drugs at school ^'	1133	1572	1574	1715	1615	787	1714	1397	1598	1635	0	1178	1438	1527	1443	950	60	384	386	1290	1030	1444	1447	29	265	609	1593	1731	829	1570	294	293	668	1499	1352	1590	1742	1440	1680	1781	1605	1177	916	1095	124	1616	1660	1745
	'Has felt sad/hopeless *'	3055	3583	3558	3424	3402	2231	3633	3253	3259	3185	3140	0	2345	2687	2700	1991	978	2415	2412	3379	2765	3485	2716	429	1605	2464	3100	3731	2339	3551	1781	1777	2673	3574	3306	3512	3754	3363	3665	3816	3596	2732	1840	1907	287	2952	3351	3537
	'Has considered suicide ^'	1768	2122	2082	2066	1972	1243	2153	1903	1904	1845	1844	765	0	961	1175	1252	504	1323	1325	1948	1560	2073	1179	215	886	1390	1889	2219	1397	2092	957	958	1522	2110	1915	2092	2216	1937	2146	2262	2148	1588	1080	1134	187	1728	1957	2054
	'Made a plan to commit suicide ^'	1305	1598	1564	1563	1484	928	1618	1425	1446	1396	1402	592	422	0	901	972	396	1010	1010	1449	1167	1565	904	160	671	1060	1462	1688	1036	1579	736	739	1154	1579	1452	1569	1679	1457	1612	1718	1624	1187	851	891	157	1307	1500	1570
	'Injured from attempted suicide'	711	899	863	855	825	437	896	765	802	778	793	253	120	305	0	570	183	520	522	832	665	908	0	69	343	566	861	972	591	866	374	374	620	878	763	869	932	793	900	963	939	655	531	509	95	721	824	866
	'Does not wear sunscreen'	3450	4054	4009	4050	3988	2691	4148	3705	3892	3982	3642	3065	3616	3810	3441	0	1294	2959	2957	3901	3499	4049	3450	774	2093	2984	3368	4056	2826	4080	2133	2135	3109	4029	3853	4136	4263	3965	4190	4296	4156	3817	1991	2173	310	3778	3987	4157
	'Has ever smoked'	6527	7705	7706	7749	7645	4981	7944	7090	7418	7404	6564	5565	6638	7063	6694	4234	0	4686	4690	7242	5904	7411	6721	517	3068	4910	6842	7936	5009	7744	3064	3063	5422	7665	7191	7707	8106	7354	7952	8227	7729	6110	3904	4412	528	7143	7468	7849
	'Has smoked*'	2340	2896	2880	2985	2876	1653	3028	2649	2774	2786	1890	1972	2375	2579	2520	1678	0	0	0	2186	1399	2674	2527	67	535	1179	2666	3002	1519	2891	597	598	1416	2803	2439	2834	3055	2514	2993	3134	2889	2134	1469	1647	248	2626	2794	2976
	'Smoked cigarettes at school*'	2357	2919	2902	3002	2899	1660	3047	2658	2798	2808	1898	1988	2391	2597	2531	1691	0	0	0	2182	1414	2694	2539	70	542	1193	2692	3027	1531	2910	608	609	1429	2819	2461	2854	3081	2537	3017	3160	2909	2153	1495	1661	252	2647	2816	2997
	'Has ever smoked cigarettes daily'	672	910	865	973	873	412	972	786	878	866	532	603	736	781	814	507	0	0	0	0	226	847	815	21	138	340	914	952	443	878	116	117	312	749	699	864	957	701	952	1011	908	576	514	521	105	859	933	980
	'Used snuff*'	1447	1860	1819	1917	1814	1018	1948	1692	1732	1763	1289	1238	1475	1613	1605	1101	0	301	301	1276	0	1739	1614	37	386	745	1725	1889	1000	1860	262	262	870	1756	1453	1812	1928	1481	1897	1996	1885	1343	857	970	197	1682	1797	1914
	'Has used snuff at school*'	402	651	666	790	712	332	770	614	724	763	439	615	692	712	669	462	46	281	281	610	478	0	674	18	114	232	786	761	373	695	234	234	420	700	643	737	775	654	725	774	350	581	457	611	60	751	764	802
	'Times attempted suicide *'	710	898	862	853	823	435	892	764	800	777	791	254	120	304	0	571	181	520	521	832	663	908	0	68	342	566	864	973	589	866	374	374	620	878	762	867	930	792	898	962	938	654	533	511	96	721	823	867
	'Days had at least 1 drink of alcohol'	7399	8644	8716	8743	8613	5788	8943	8081	8394	8372	7630	6315	7505	7941	7633	4961	2047	5948	5946	8350	6977	8429	7660	0	3344	5634	7764	8943	5684	8718	4004	4000	6401	8696	8214	8719	9130	8361	8967	9257	8761	6959	4437	5075	593	8051	8431	8850
	'Drank alcohol*'	4358	5257	5326	5387	5289	3274	5517	4896	5087	5151	4340	3811	4582	4859	4694	3095	890	3023	3021	4956	3993	5074	4713	0	0	2204	4831	5531	2788	5241	1892	1889	3305	5257	4863	5323	5632	4986	5508	5742	5347	4102	2798	3194	375	4887	5129	5458
	'Had 5+ alcoholic drinks*'	2625	3258	3317	3415	3314	1885	3473	3042	3186	3257	2514	2378	2866	3063	2944	2010	378	1532	1531	2987	2328	3098	2957	0	0	0	3120	3471	1411	3209	861	858	1726	3216	2848	3270	3525	2965	3437	3617	3335	2464	1799	2101	271	3062	3220	3446
	'No milk+'	2060	2233	2271	2222	2243	1677	2310	2123	2113	2043	2043	1593	1939	2024	1842	1025	788	1706	1706	2198	1808	2183	1854	496	1213	1722	0	2251	1605	2239	1317	1319	1822	2256	2181	2215	2350	2223	2329	2378	2227	1768	976	1021	224	1994	2165	2255
	'Does not wear seatbelt'	378	507	519	580	536	291	588	470	535	540	452	459	520	541	468	223	140	315	314	474	397	530	473	90	217	324	514	0	300	537	228	230	363	526	492	544	584	512	576	606	566	405	341	322	66	547	603	613
	'Ridden with drunk driver *'	3083	3746	3825	3851	3791	2298	3986	3504	3700	3731	3183	2733	3372	3540	3338	2156	798	2272	2270	3579	2997	3707	3354	225	882	1843	3503	3974	0	3771	1510	1513	2456	3765	3449	3824	4061	3585	3992	4169	3890	2944	2136	2350	269	3566	3763	3958
	'Drank alcohol at school*'	375	525	515	603	548	255	602	466	564	547	400	381	484	518	471	342	83	277	277	461	427	532	471	0	0	139	580	623	232	0	118	118	235	433	481	530	605	492	593	633	562	370	408	404	44	561	588	631
	'Smoked marijuana'	4303	5177	5230	5318	5187	3107	5400	4742	4972	4984	4173	3743	4470	4760	4519	2789	479	2837	2839	4770	3670	5049	4537	149	1557	2813	4747	5410	3093	5191	0	0	2630	5031	4619	5189	5512	4749	5418	5626	5283	3843	2689	2992	374	4867	5116	5382
	'Age when first tried marijuana'	4321	5198	5256	5337	5208	3112	5424	4758	4993	5010	4201	3759	4492	4780	4529	2811	489	2856	2858	4799	3696	5072	4546	153	1568	2833	4778	5439	3111	5216	0	0	2629	5052	4645	5212	5540	4780	5448	5660	5308	3864	2722	3018	377	4889	5147	5413
	'Used marijuana*'	2142	2718	2731	2830	2748	1457	2878	2449	2628	2667	1934	1974	2372	2540	2407	1496	208	1129	1130	2328	1784	2660	2416	50	420	1067	2601	2886	1381	2676	0	0	0	2407	2282	2637	2912	2370	2865	3007	2811	1872	1505	1596	220	2596	2729	2885
	'Used marijuana at school*'	373	553	540	653	588	222	643	464	620	612	379	460	554	570	513	321	44	230	231	381	383	598	515	13	68	195	651	658	265	478	0	0	0	0	432	522	630	469	644	676	634	349	445	426	66	617	670	704
	'Has ever used cocaine '	795	1044	1035	1123	1053	512	1129	952	1008	1006	734	681	852	944	891	643	58	374	374	843	581	1040	893	7	152	319	1077	1134	450	1025	71	71	379	928	0	722	1021	550	1067	1108	1104	530	601	617	114	987	1053	1116
	'Has used cocaine*'	274	392	389	462	415	152	453	360	415	409	263	284	356	387	333	273	28	115	115	306	235	410	334	3	20	70	457	452	148	371	19	19	64	299	0	0	366	158	400	425	441	185	291	283	55	391	424	450
	'Has ever used heroin'	121	212	207	258	222	67	247	183	226	224	158	171	201	215	177	181	13	78	78	159	120	215	180	2	20	52	305	276	98	186	12	12	51	166	54	135	0	53	194	165	238	52	189	204	45	239	260	258
	'Has ever used methamphetamines'	714	938	922	1015	940	430	1002	856	903	900	678	602	748	814	794	615	58	310	310	719	471	908	797	15	148	304	999	1029	437	903	61	61	330	831	405	739	882	0	922	982	974	441	550	565	110	864	935	1002
	'Has ever used steroids'	291	412	407	459	405	185	461	366	418	430	321	293	353	369	347	299	49	205	205	368	307	385	352	17	88	174	493	490	228	403	115	114	215	393	316	389	421	310	0	412	428	258	300	359	54	409	432	465
	'Has ever used injected drugs'	87	149	136	189	150	44	179	123	159	163	105	119	143	150	118	126	17	52	52	115	102	124	122	2	18	44	219	203	84	120	17	16	53	121	48	107	75	50	93	0	146	46	147	148	32	181	191	189
	'Smoked cigars*'	218	370	368	469	409	176	463	346	420	456	254	376	416	423	390	262	27	174	174	335	288	0	394	13	69	131	475	445	211	388	130	130	236	392	364	419	449	367	414	444	0	329	278	375	37	454	454	480
	'Has ever used ecstasy'	722	986	928	1019	947	419	1031	847	928	947	697	645	786	869	838	691	78	352	351	781	577	977	842	9	111	273	972	1037	432	925	72	71	313	863	559	855	952	613	952	1024	1037	0	549	599	110	929	970	1050
	'Does not go to PE class+'	5009	5586	5630	5658	5619	4207	5793	5409	5364	5281	5101	4237	4923	5136	5000	3183	2027	4284	4282	5484	4600	5380	5007	1136	3097	4243	4789	5757	4194	5726	3299	3300	4589	5715	5407	5582	5887	5481	5794	5929	5530	4570	0	2578	465	5203	5473	5700
	'Has not participated in sports^'	5018	5700	5651	5610	5627	4214	5806	5424	5448	5296	5233	4097	4865	5139	4841	2981	2062	4238	4235	5432	4527	5556	4858	1246	3165	4338	4709	5735	4158	5710	3271	3269	4491	5683	5372	5555	5919	5458	5850	5954	5669	4503	2259	0	473	5249	5532	5735
	'Watches TV'	9990	11396	11470	11385	11301	8136	11723	10687	11101	10964	10482	8711	10150	10638	10000	6516	4325	8799	8798	11185	9672	11057	10036	2364	6266	8638	10163	11728	8309	11526	6785	6782	9257	11511	11082	11400	12002	11242	11789	12084	11382	9371	5949	6695	0	10718	11200	11644
	'Has fasted to lose weight *'	1355	1555	1545	1450	1492	1017	1593	1429	1414	1381	1404	764	1093	1204	1147	889	428	964	962	1435	1173	1541	1155	190	607	964	1328	1605	984	1520	761	763	1115	1527	1389	1500	1602	1401	1548	1641	1592	1209	807	900	148	0	1180	1312
	'Has taken pill to lose weight *'	897	1033	1046	1012	1019	659	1091	964	948	938	895	597	769	859	809	636	212	608	609	971	783	1028	814	85	331	581	938	1115	619	1014	446	448	708	1046	915	1015	1081	928	1033	1113	1070	798	529	644	85	638	0	876
	'Has vomited to lose weight*'	506	588	593	555	572	358	622	544	507	494	506	304	379	439	397	364	122	321	321	522	425	580	398	57	181	322	531	632	340	553	241	242	382	582	501	553	593	504	572	618	605	435	338	367	68	274	381	0
	'No fruit juice+'	1792	2026	2016	2028	2023	1544	2089	1932	1974	1922	1884	1549	1760	1836	1718	1007	787	1536	1537	1949	1653	1963	1723	510	1229	1609	1606	2035	1536	2059	1265	1268	1664	2045	1967	2013	2118	1979	2093	2132	2016	1666	901	922	191	1876	2009	2070
	'No fruit+'	1711	1937	1951	1963	1923	1413	2009	1828	1862	1857	1774	1479	1681	1756	1644	881	668	1451	1452	1880	1594	1897	1646	432	1136	1528	1491	1954	1438	1965	1122	1127	1568	1947	1885	1972	2030	1914	2027	2057	1942	1572	843	845	187	1811	1952	1983
	'No green salad+'	3721	4229	4308	4301	4274	3017	4405	4012	4090	4205	3918	3266	3792	3949	3661	2108	1607	3343	3344	4199	3694	4301	3675	897	2452	3401	3602	4337	3151	4356	2470	2474	3424	4301	4175	4414	4502	4247	4478	4554	4404	3601	2140	2177	295	4048	4296	4424
	'No potatoes+'	3202	3581	3599	3557	3541	2613	3662	3347	3459	3470	3308	2709	3129	3270	3084	1818	1346	2801	2804	3537	3098	3614	3091	780	2044	2790	2912	3624	2629	3621	2133	2137	2940	3604	3469	3672	3749	3545	3702	3787	3687	2956	1746	1795	304	3264	3516	3597
	'No carrots'	5880	6665	6744	6711	6670	4819	6910	6304	6430	6550	6126	5071	5964	6205	5776	3509	2367	5093	5095	6554	5761	6682	5796	1303	3637	5096	5641	6831	4806	6800	3852	3853	5371	6766	6514	6938	7069	6632	6958	7121	6874	5632	3283	3568	454	6224	6624	6891
	'No vegetables+'	1786	2042	2050	2019	2018	1407	2088	1861	1923	1980	1855	1531	1768	1863	1660	894	689	1499	1499	1976	1744	2050	1665	436	1081	1505	1614	2002	1440	2041	1107	1113	1574	2016	1933	2074	2140	1992	2112	2163	2106	1698	984	998	186	1858	2029	2074
	'Has driven while drinking*'	1058	1361	1419	1527	1441	774	1532	1328	1391	1445	1007	1116	1345	1388	1303	856	149	613	612	1253	970	1321	1307	0	0	242	1414	1519	418	1361	312	310	665	1352	1164	1401	1542	1263	1503	1594	1435	973	770	976	127	1423	1436	1573
[truncated: 7 more columns]
